# Supplementary material for: Comparative Root Transcriptome Profiling and Gene Regulatory Network Analysis between Eastern and Western Carrot (Daucus carota L.) Cultivars Reveals Candidate Genes for Vascular Tissue Patterning
Source: Plants (Basel). 2023 Sep 30;12(19):3449. doi: 10.3390/plants12193449 (PMC10575051; doi:10.3390/plants12193449)
Supplement: Supplementary file 1 [file plants-12-03449-s001.zip]

Archive with 2 entries (1 files):
- plants-2636720-supplementary/
- plants-2636720-supplementary/plants-2636720-supplementary.xlsx
