# Supplementary material for: Comparative Root Transcriptome Profiling and Gene Regulatory Network Analysis between Eastern and Western Carrot (Daucus carota L.) Cultivars Reveals Candidate Genes for Vascular Tissue Patterning
Source: Plants (Basel). 2023 Sep 30;12(19):3449. doi: 10.3390/plants12193449 (PMC10575051; doi:10.3390/plants12193449)
Supplement: Supplementary file 1 [file plants-12-03449-s001.zip › plants-2636720-supplementary/plants-2636720-supplementary.xlsx]

## Sheet: Table S1
Table S1: List of Eastern cultivar Upregulated DEGs Annotated in David annotation web browser using Daucus carota subsp. sativus as a reference
GeneID	log2(fold_change)	p_value	Function
108220741	9.18386	5e-05	uncharacterized LOC108220741(LOC108220741)
108214063	9.16299	5e-05	uncharacterized LOC108214063(LOC108214063)
108196433	8.6366	5e-05	uncharacterized LOC108196433(LOC108196433)
108199307	7.99594	5e-05	glutathione S-transferase U15-like(LOC108199307)
108204918	6.72199	5e-05	glucose-6-phosphate 1-dehydrogenase, cytoplasmic isoform-like(LOC108204918)
108193708	6.29783	0.00045	RPM1-interacting protein 4-like(LOC108193708)
108193394	6.19439	5e-05	protein BREAST CANCER SUSCEPTIBILITY 2 homolog B(LOC108193394)
108213289	5.96773	0.00185	polyadenylate-binding protein 8-like(LOC108213289)
108192240	5.88345	0.00025	pre-mRNA-processing factor 19-like(LOC108192240)
108193839	5.81702	0.00085	uncharacterized LOC108193839(LOC108193839)
108214077	5.80978	0.0004	uncharacterized LOC108214077(LOC108214077)
108209446	5.70689	5e-05	ABC transporter B family member 4-like(LOC108209446)
108222914	5.60268	0.0003	ABC transporter G family member 29(LOC108222914)
108197653	5.56208	0.0007	putative E3 ubiquitin-protein ligase LIN-1(LOC108197653)
108211441	5.48958	5e-05	putative ALA-interacting subunit 4(LOC108211441)
108208154	5.47016	5e-05	protein TIFY 5A-like(LOC108208154)
108209059	5.37586	5e-05	14 kDa proline-rich protein DC2.15-like(LOC108209059)
108218026	5.35522	0.0017	protein DETOXIFICATION 16-like(LOC108218026)
108203032	5.25339	0.00495	protein NLP6-like(LOC108203032)
108215687	5.21577	5e-05	salicylic acid-binding protein 2-like(LOC108215687)
108192711	5.17734	5e-05	chaperone protein ClpC, chloroplastic-like(LOC108192711)
108202958	5.16362	5e-05	dormancy-associated protein homolog 3(LOC108202958)
108196289	5.14203	0.0062	cationic amino acid transporter 1-like(LOC108196289)
108196282	5.09652	0.00015	G-type lectin S-receptor-like serine/threonine-protein kinase At4g27290(LOC108196282)
108201247	5.08424	0.00485	uncharacterized LOC108201247(LOC108201247)
108207916	5.02629	0.00035	protein CUP-SHAPED COTYLEDON 3-like(LOC108207916)
108210835	4.98411	0.0004	glucan endo-1,3-beta-glucosidase 14(LOC108210835)
108194010	4.98176	0.0086	uncharacterized LOC108194010(LOC108194010)
108219327	4.95404	5e-05	protein WEAK CHLOROPLAST MOVEMENT UNDER BLUE LIGHT 1-like(LOC108219327)
108195267	4.88943	5e-05	calmodulin-like protein 8(LOC108195267)
108213278	4.84912	0.0027	uncharacterized protein At5g39570(LOC108213278)
108216687	4.73506	5e-05	LOB domain-containing protein 1-like(LOC108216687)
108227484	4.71882	5e-05	structural maintenance of chromosomes protein 2-1(LOC108227484)
108211068	4.71183	0.00015	DNA-directed primase/polymerase protein(LOC108211068)
108212044	4.71183	0.00015	probable inactive receptor kinase At4g23740(LOC108212044)
108219693	4.68272	5e-05	protein NUCLEAR FUSION DEFECTIVE 4-like(LOC108219693)
108225328	4.65315	0.0008	desiccation-related protein clone PCC6-19-like(LOC108225328)
108197673	4.6321	0.00015	ethylene-responsive transcription factor ERF061(LOC108197673)
108221909	4.59217	5e-05	ethylene-responsive transcription factor ERF014(LOC108221909)
108200746	4.57132	5e-05	two-component response regulator ARR1-like(LOC108200746)
108199179	4.55518	5e-05	uncharacterized LOC108199179(LOC108199179)
108216236	4.55196	5e-05	probable glycosyltransferase At5g03795(LOC108216236)
108196194	4.5463	5e-05	sucrose synthase(LOC108196194)
108195944	4.5129	0.00175	probable BOI-related E3 ubiquitin-protein ligase 2(LOC108195944)
108207094	4.49335	0.00625	probable disease resistance protein RF9(LOC108207094)
108224670	4.48864	0.005	uncharacterized LOC108224670(LOC108224670)
108193910	4.47404	0.0015	perakine reductase-like(LOC108193910)
108225949	4.46571	0.00135	hypothetical protein(LOC108225949)
108215827	4.42678	5e-05	uncharacterized LOC108215827(LOC108215827)
108194437	4.41301	0.00025	uncharacterized LOC108194437(LOC108194437)
108193153	4.37411	0.0053	putative disease resistance protein RGA3(LOC108193153)
108193176	4.37087	0.00575	uncharacterized LOC108193176(LOC108193176)
108195117	4.32833	5e-05	LEAF RUST 10 DISEASE-RESISTANCE LOCUS RECEPTOR-LIKE PROTEIN KINASE-like 1.2(LOC108195117)
108203958	4.24474	5e-05	short-chain dehydrogenase TIC 32, chloroplastic-like(LOC108203958)
108225028	4.24474	5e-05	short-chain dehydrogenase TIC 32, chloroplastic-like(LOC108225028)
108197084	4.23629	0.00235	metalloendoproteinase 2-MMP-like(LOC108197084)
108200502	4.22058	0.00365	uncharacterized protein At1g04910-like(LOC108200502)
108223494	4.16926	0.0008	primary amine oxidase-like(LOC108223494)
108216904	4.16347	0.0001	BRI1 kinase inhibitor 1-like(LOC108216904)
108196175	4.16203	5e-05	caffeoylshikimate esterase-like(LOC108196175)
108196173	4.16203	5e-05	UDP-glycosyltransferase 74E1-like(LOC108196173)
108194524	4.16203	5e-05	uncharacterized LOC108194524(LOC108194524)
108225742	4.15497	0.003	F-box/WD repeat-containing protein 7(LOC108225742)
108220956	4.12178	5e-05	probable 2-oxoglutarate-dependent dioxygenase AOP1(LOC108220956)
108205320	4.1119	0.00015	probable WRKY transcription factor 31(LOC108205320)
108205004	4.11007	0.0029	wall-associated receptor kinase-like 10(LOC108205004)
108213205	4.1099	5e-05	putative lipid-transfer protein DIR1(LOC108213205)
108209805	4.1023	5e-05	uncharacterized LOC108209805(LOC108209805)
108227331	4.09411	0.0009	MLO protein homolog 1-like(LOC108227331)
108220965	4.09371	0.00375	probable 2-oxoglutarate-dependent dioxygenase AOP1(LOC108220965)
108197384	4.07791	5e-05	aspartic proteinase A1-like(LOC108197384)
108211555	4.07517	0.0003	gibberellin 2-beta-dioxygenase 2(LOC108211555)
108224249	4.05965	5e-05	L-ascorbate oxidase homolog(LOC108224249)
108206639	4.05664	5e-05	probable aquaporin TIP2-2(LOC108206639)
108220507	4.03013	0.00025	uncharacterized LOC108220507(LOC108220507)
108211712	4.0225	0.0002	heavy metal-associated isoprenylated plant protein 3-like(LOC108211712)
108222298	4.02045	5e-05	probable 2-oxoglutarate-dependent dioxygenase AOP1(LOC108222298)
108195548	4.00253	5e-05	uncharacterized LOC108195548(LOC108195548)
108211751	3.97955	0.0065	purine permease 1-like(LOC108211751)
108218892	3.96846	5e-05	sigma factor binding protein 1, chloroplastic(LOC108218892)
108194463	3.96437	5e-05	uncharacterized LOC108194463(LOC108194463)
108200742	3.9625	5e-05	MACPF domain-containing protein At1g14780(LOC108200742)
108217085	3.94906	0.0017	cytochrome P450 81D1-like(LOC108217085)
108217088	3.94906	0.0017	cytochrome P450 81E8-like(LOC108217088)
108197644	3.93319	5e-05	pathogenesis-related protein A-like(LOC108197644)
108209733	3.91341	5e-05	respiratory burst oxidase homolog protein A(LOC108209733)
108218415	3.91059	5e-05	cytochrome P450 CYP72A219-like(LOC108218415)
108219441	3.91059	5e-05	cytochrome P450 CYP72A219-like(LOC108219441)
108226339	3.87049	0.00115	adenine phosphoribosyltransferase 1-like(LOC108226339)
108213232	3.85743	5e-05	uncharacterized LOC108213232(LOC108213232)
108210399	3.85472	0.00675	probable galacturonosyltransferase-like 1(LOC108210399)
108220960	3.85189	0.0097	dolichyl-diphosphooligosaccharide--protein glycosyltransferase subunit 4A-like(LOC108220960)
108220736	3.85046	5e-05	lysine-specific demethylase JMJ25-like(LOC108220736)
108222886	3.83945	5e-05	uncharacterized LOC108222886(LOC108222886)
108200704	3.83475	0.00085	glutamine synthetase cytosolic isozyme-like(LOC108200704)
108215975	3.83378	5e-05	flavin-dependent oxidoreductase FOX5-like(LOC108215975)
108215113	3.83061	0.00125	putative polyol transporter 1(LOC108215113)
108217839	3.82807	0.00785	dof zinc finger protein DOF1.2(LOC108217839)
108225797	3.82023	0.00745	cyclin-dependent kinase inhibitor 7-like(LOC108225797)
108223873	3.81333	5e-05	G-type lectin S-receptor-like serine/threonine-protein kinase At5g35370(LOC108223873)
108220492	3.8098	0.0058	uncharacterized LOC108220492(LOC108220492)
108193809	3.80596	5e-05	calcium-transporting ATPase 12, plasma membrane-type-like(LOC108193809)
108209832	3.80064	5e-05	acyl-coenzyme A thioesterase 8-like(LOC108209832)
108203122	3.79385	5e-05	probable pectate lyase 8(LOC108203122)
108214375	3.78637	5e-05	squamosa promoter-binding-like protein 6(LOC108214375)
108201911	3.77538	0.00555	ABC transporter G family member 14-like(LOC108201911)
108218306	3.77489	5e-05	receptor-like protein kinase HSL1(LOC108218306)
108210996	3.74546	5e-05	11S globulin seed storage protein 2-like(LOC108210996)
108218045	3.73427	5e-05	cyclin-dependent protein kinase inhibitor SMR2(LOC108218045)
108199892	3.72259	5e-05	putative protease Do-like 14(LOC108199892)
108208619	3.72174	5e-05	cysteine-rich receptor-like protein kinase 10(LOC108208619)
108208618	3.72174	5e-05	putative receptor-like protein kinase At4g00960(LOC108208618)
108197721	3.7097	0.001	calmodulin-like protein 11(LOC108197721)
108221886	3.69747	0.00245	uncharacterized protein At1g76070-like(LOC108221886)
108197380	3.69034	0.00075	putative late blight resistance protein homolog R1B-16(LOC108197380)
108225477	3.67667	0.0006	probable LRR receptor-like serine/threonine-protein kinase At2g16250(LOC108225477)
108217036	3.67667	0.00315	uncharacterized LOC108217036(LOC108217036)
108200947	3.67662	0.003	cysteine-rich receptor-like protein kinase 2(LOC108200947)
108195549	3.66957	0.0043	uncharacterized LOC108195549(LOC108195549)
108216782	3.66782	0.00295	probable galacturonosyltransferase-like 1(LOC108216782)
108210323	3.63431	5e-05	cytochrome b561 and DOMON domain-containing protein At4g12980(LOC108210323)
108194193	3.62397	0.00205	transcription repressor MYB6-like(LOC108194193)
108211748	3.6217	5e-05	protein IRX15-LIKE(LOC108211748)
108222200	3.61643	0.0027	glucan endo-1,3-beta-glucosidase 4(LOC108222200)
108215520	3.6157	5e-05	cytochrome P450 714A1-like(LOC108215520)
108227284	3.61125	5e-05	dehydration-responsive element-binding protein 1B-like(LOC108227284)
108193572	3.60698	5e-05	uncharacterized LOC108193572(LOC108193572)
108205988	3.60161	0.0017	uncharacterized LOC108205988(LOC108205988)
108193401	3.59898	0.0001	PI-PLC X domain-containing protein At5g67130-like(LOC108193401)
108211481	3.57009	5e-05	peptidyl-tRNA hydrolase, chloroplastic-like(LOC108211481)
108216755	3.56933	5e-05	non-specific lipid-transfer protein(LOC108216755)
108213582	3.56624	0.00195	putative serine/threonine-protein kinase(LOC108213582)
108219036	3.5606	5e-05	potassium channel AKT1-like(LOC108219036)
108211608	3.55362	5e-05	ethylene-responsive transcription factor CRF4-like(LOC108211608)
108224030	3.552	5e-05	mitogen-activated protein kinase 3-like(LOC108224030)
108194441	3.55196	5e-05	putative receptor-like protein kinase At4g00960(LOC108194441)
108203756	3.55196	5e-05	putative receptor-like protein kinase At4g00960(LOC108203756)
108200796	3.5519	0.0022	short-chain dehydrogenase TIC 32, chloroplastic-like(LOC108200796)
108193191	3.52133	0.0016	PI-PLC X domain-containing protein At5g67130-like(LOC108193191)
108199204	3.50565	0.0024	probable nucleoredoxin 1-2(LOC108199204)
108211806	3.49922	0.0004	NAC domain-containing protein 90(LOC108211806)
108222842	3.47003	5e-05	stress response protein NST1-like(LOC108222842)
108197591	3.46719	5e-05	pathogenesis-related protein 2(LOC108197591)
108208027	3.45692	5e-05	protein FEZ(LOC108208027)
108212070	3.45497	5e-05	auxin-responsive protein SAUR32(LOC108212070)
108223226	3.45277	5e-05	temperature-induced lipocalin-1-like(LOC108223226)
108214842	3.43735	5e-05	uncharacterized LOC108214842(LOC108214842)
108211784	3.42582	0.00195	uncharacterized LOC108211784(LOC108211784)
108199782	3.42454	5e-05	putative receptor-like protein kinase At3g47110(LOC108199782)
108220734	3.4245	5e-05	probable carboxylesterase 2(LOC108220734)
108208359	3.42061	0.00645	uncharacterized LOC108208359(LOC108208359)
108208613	3.41177	0.0001	CSC1-like protein At4g02900(LOC108208613)
108193259	3.41108	5e-05	probable phospholipid-transporting ATPase 4(LOC108193259)
108213136	3.40215	5e-05	IQ domain-containing protein IQM2-like(LOC108213136)
108193704	3.39283	5e-05	pectinesterase/pectinesterase inhibitor PPE8B-like(LOC108193704)
108202799	3.39038	0.00045	oligopeptide transporter 1-like(LOC108202799)
108223807	3.39025	5e-05	hypothetical protein(LOC108223807)
108220321	3.38166	5e-05	glycine-rich protein DC7.1(LOC108220321)
108194275	3.37788	5e-05	probable serine/threonine-protein kinase At1g54610(LOC108194275)
108204526	3.37375	5e-05	uncharacterized LOC108204526(LOC108204526)
108224834	3.36164	5e-05	uncharacterized LOC108224834(LOC108224834)
108199525	3.36087	5e-05	delta-1-pyrroline-5-carboxylate synthase-like(LOC108199525)
108207820	3.3564	0.00685	cysteine-rich receptor-like protein kinase 25(LOC108207820)
108200800	3.33775	0.0003	zinc finger protein ZAT10-like(LOC108200800)
108213064	3.33648	5e-05	PRA1 family protein F2-like(LOC108213064)
108227268	3.33047	5e-05	protein TSS(LOC108227268)
108205668	3.32179	5e-05	esterase-like(LOC108205668)
108206274	3.32179	5e-05	esterase-like(LOC108206274)
108196056	3.31833	0.0012	C2 domain-containing protein At1g53590-like(LOC108196056)
108225746	3.31414	5e-05	ABSCISIC ACID-INSENSITIVE 5-like protein 7(LOC108225746)
108210094	3.30357	5e-05	protein NRT1/ PTR FAMILY 8.1-like(LOC108210094)
108193513	3.30125	5e-05	agamous-like MADS-box protein AGL27(LOC108193513)
108211369	3.29003	0.00775	uncharacterized LOC108211369(LOC108211369)
108210758	3.28439	5e-05	uncharacterized LOC108210758(LOC108210758)
108220499	3.28399	0.0002	lanC-like protein GCR2(LOC108220499)
108201095	3.28272	5e-05	ankyrin repeat and SAM domain-containing protein 6-like(LOC108201095)
108220661	3.28211	5e-05	protein LURP-one-related 12-like(LOC108220661)
108193823	3.27809	0.00165	uncharacterized LOC108193823(LOC108193823)
108217667	3.27427	5e-05	protein trichome birefringence-like 43(LOC108217667)
108225653	3.2665	5e-05	receptor-like serine/threonine-protein kinase At3g01300(LOC108225653)
108219487	3.25497	0.0056	probable metal-nicotianamine transporter YSL6(LOC108219487)
108212375	3.25272	5e-05	uncharacterized LOC108212375(LOC108212375)
108224982	3.25159	0.0014	universal stress protein PHOS32-like(LOC108224982)
108200757	3.244	0.0044	nucleolin-like(LOC108200757)
108202970	3.24249	5e-05	receptor-like protein kinase HAIKU2(LOC108202970)
108194131	3.2372	0.0039	cytochrome b5 domain-containing protein RLF-like(LOC108194131)
108206261	3.2277	5e-05	2-methylene-furan-3-one reductase-like(LOC108206261)
108197733	3.19409	0.0001	aldo-keto reductase family 4 member C9-like(LOC108197733)
108193170	3.18857	0.0066	UDP-glycosyltransferase 74G1-like(LOC108193170)
108202097	3.17462	5e-05	protein ZINC INDUCED FACILITATOR-LIKE 1-like(LOC108202097)
108223852	3.16596	5e-05	F-box/LRR-repeat protein At3g26922-like(LOC108223852)
108223011	3.16361	5e-05	lysine-specific demethylase JMJ25-like(LOC108223011)
108219463	3.16345	5e-05	probable polyol transporter 4(LOC108219463)
108214674	3.15874	0.00695	peroxidase N1-like(LOC108214674)
108208760	3.13765	0.00205	FBD-associated F-box protein At5g38590-like(LOC108208760)
108197513	3.13281	0.00025	protein NRT1/ PTR FAMILY 5.7-like(LOC108197513)
108206090	3.11586	0.00075	protein trichome birefringence-like 38(LOC108206090)
108204883	3.11573	5e-05	putative ABC transporter C family member 15(LOC108204883)
108204884	3.11573	5e-05	transcription factor RAX2-like(LOC108204884)
108200911	3.11464	0.0017	GEM-like protein 4(LOC108200911)
108200910	3.11464	0.0017	GEM-like protein 7(LOC108200910)
108224811	3.10371	0.00185	uncharacterized LOC108224811(LOC108224811)
108206875	3.10041	0.00335	probable pectinesterase 53(LOC108206875)
108210371	3.09492	5e-05	uncharacterized LOC108210371(LOC108210371)
108221389	3.09425	0.00335	uncharacterized LOC108221389(LOC108221389)
108225317	3.08749	0.0005	formin-E-like(LOC108225317)
108205617	3.08339	0.00015	metallothionein-like protein 1(LOC108205617)
108194268	3.07501	5e-05	dynein 8 kDa light chain, flagellar outer arm-like(LOC108194268)
108216897	3.07176	5e-05	annexin D5-like(LOC108216897)
108193353	3.06504	0.0028	vinorine synthase-like(LOC108193353)
108225217	3.06301	5e-05	ras-related protein RABA3-like(LOC108225217)
108210685	3.05044	0.0071	receptor-like serine/threonine-protein kinase SD1-8(LOC108210685)
108214702	3.04374	5e-05	uncharacterized LOC108214702(LOC108214702)
108199956	3.0415	5e-05	uncharacterized LOC108199956(LOC108199956)
108211916	3.04112	5e-05	endoribonuclease Dicer homolog 2-like(LOC108211916)
108206201	3.0324	5e-05	probable disease resistance protein At1g58602(LOC108206201)
108216436	3.01825	0.0003	protein NRT1/ PTR FAMILY 6.2-like(LOC108216436)
108195841	3.01806	0.0065	probable LRR receptor-like serine/threonine-protein kinase RKF3(LOC108195841)
108207160	3.00839	5e-05	ankyrin-1-like(LOC108207160)
108207159	3.00839	5e-05	serine/threonine-protein phosphatase 6 regulatory ankyrin repeat subunit A-like(LOC108207159)
108209761	3.00839	5e-05	uncharacterized LOC108209761(LOC108209761)
108205584	3.00064	5e-05	pentatricopeptide repeat-containing protein At4g01400, mitochondrial-like(LOC108205584)
108211539	2.98868	5e-05	uncharacterized LOC108211539(LOC108211539)
108228075	2.97548	5e-05	probable disease resistance protein At4g33300(LOC108228075)
108198801	2.97518	0.00325	uncharacterized LOC108198801(LOC108198801)
108218914	2.97429	0.00195	transcription factor bHLH35-like(LOC108218914)
108197534	2.97256	5e-05	aspartyl protease family protein 2(LOC108197534)
108204773	2.97048	5e-05	uncharacterized LOC108204773(LOC108204773)
108192965	2.97035	5e-05	protein NRT1/ PTR FAMILY 1.2-like(LOC108192965)
108194192	2.96996	0.00125	uncharacterized LOC108194192(LOC108194192)
108225740	2.96419	5e-05	scopoletin glucosyltransferase-like(LOC108225740)
108199863	2.95907	5e-05	G-type lectin S-receptor-like serine/threonine-protein kinase At1g11410(LOC108199863)
108226986	2.95774	0.00495	dirigent protein 1-like(LOC108226986)
108226262	2.9566	0.00975	E3 ubiquitin-protein ligase PUB24-like(LOC108226262)
108210010	2.95536	5e-05	uncharacterized LOC108210010(LOC108210010)
108212811	2.94533	0.0001	exocyst complex component EXO70A1-like(LOC108212811)
108202708	2.94271	5e-05	beta-1,3-galactosyltransferase GALT1-like(LOC108202708)
108211102	2.93867	5e-05	putative late blight resistance protein homolog R1B-16(LOC108211102)
108225400	2.93745	5e-05	uncharacterized LOC108225400(LOC108225400)
108203159	2.93712	5e-05	root phototropism protein 3-like(LOC108203159)
108223619	2.93116	5e-05	pectin acetylesterase 8-like(LOC108223619)
108222995	2.92908	5e-05	protein ASPARTIC PROTEASE IN GUARD CELL 1(LOC108222995)
108202412	2.92873	0.0007	protein PLANT CADMIUM RESISTANCE 2-like(LOC108202412)
108227475	2.92867	5e-05	putative methyltransferase DDB_G0268948(LOC108227475)
108196103	2.92271	5e-05	uncharacterized LOC108196103(LOC108196103)
108211760	2.92245	5e-05	heavy metal-associated isoprenylated plant protein 3-like(LOC108211760)
108220577	2.91919	0.0014	transcription factor bHLH35-like(LOC108220577)
108221573	2.91919	0.0014	transcription factor bHLH35-like(LOC108221573)
108209425	2.91614	0.0004	stellacyanin(LOC108209425)
108197085	2.90854	0.0005	non-functional NADPH-dependent codeinone reductase 2-like(LOC108197085)
108225394	2.9024	0.00735	leucine-rich repeat receptor-like serine/threonine-protein kinase At1g17230(LOC108225394)
108204616	2.89212	5e-05	aspartyl protease family protein At5g10770-like(LOC108204616)
108208827	2.88877	5e-05	protein NRT1/ PTR FAMILY 6.3-like(LOC108208827)
108197289	2.88247	5e-05	aminoacylase-1-like(LOC108197289)
108206842	2.88238	5e-05	RING-H2 finger protein ATL3-like(LOC108206842)
108197570	2.87949	5e-05	non-functional NADPH-dependent codeinone reductase 2-like(LOC108197570)
108194304	2.87144	5e-05	trihelix transcription factor GT-3b-like(LOC108194304)
108216041	2.87136	5e-05	probable ethanolamine kinase(LOC108216041)
108216312	2.85792	5e-05	esterase AGAP003155-like(LOC108216312)
108198177	2.85643	5e-05	hyoscyamine 6-dioxygenase-like(LOC108198177)
108206965	2.8339	0.0001	probable inactive receptor kinase RLK902(LOC108206965)
108196807	2.8296	0.0017	uncharacterized LOC108196807(LOC108196807)
108207914	2.8235	0.001	hyoscyamine 6-dioxygenase-like(LOC108207914)
108212029	2.81671	5e-05	uncharacterized LOC108212029(LOC108212029)
108193336	2.8156	5e-05	L-ascorbate oxidase homolog(LOC108193336)
108210851	2.81427	0.0038	shikimate O-hydroxycinnamoyltransferase-like(LOC108210851)
108222961	2.81373	5e-05	pectinesterase-like(LOC108222961)
108197986	2.81032	5e-05	probable ADP-ribosylation factor GTPase-activating protein AGD5(LOC108197986)
108211131	2.81026	0.0002	cytochrome P450 CYP736A12-like(LOC108211131)
108216484	2.80974	5e-05	classical arabinogalactan protein 10-like(LOC108216484)
108206893	2.80754	0.00195	probable WRKY transcription factor 71(LOC108206893)
108211515	2.80726	5e-05	uncharacterized LOC108211515(LOC108211515)
108205524	2.80623	0.00115	probable glycosyltransferase At5g03795(LOC108205524)
108210469	2.80468	0.0001	heat shock factor protein HSF24-like(LOC108210469)
108227288	2.80403	5e-05	ABC transporter G family member 22-like(LOC108227288)
108208113	2.802	0.0001	17.3 kDa class II heat shock protein-like(LOC108208113)
108213206	2.79448	0.0001	heavy metal-associated isoprenylated plant protein 3-like(LOC108213206)
108204959	2.78756	0.00055	probable plastid-lipid-associated protein 10, chloroplastic(LOC108204959)
108216283	2.78494	5e-05	CBS domain-containing protein CBSX5-like(LOC108216283)
108220154	2.77702	5e-05	codeine O-demethylase-like(LOC108220154)
108193554	2.77193	5e-05	protein LUTEIN DEFICIENT 5, chloroplastic(LOC108193554)
108218617	2.77051	5e-05	dual specificity protein kinase splB-like(LOC108218617)
108220772	2.76954	5e-05	dehydration-responsive element-binding protein 1A-like(LOC108220772)
108204661	2.75086	5e-05	probable disease resistance protein At4g27220(LOC108204661)
108220796	2.74615	0.0011	uncharacterized LOC108220796(LOC108220796)
108214659	2.74264	5e-05	receptor-like protein 12(LOC108214659)
108200492	2.74216	5e-05	glutathione S-transferase zeta class-like(LOC108200492)
108220707	2.74142	0.00315	probable WRKY transcription factor 40(LOC108220707)
108211100	2.7363	5e-05	uncharacterized LOC108211100(LOC108211100)
108227186	2.73373	5e-05	arginine decarboxylase(LOC108227186)
108221851	2.72707	5e-05	uncharacterized LOC108221851(LOC108221851)
108205959	2.71456	5e-05	uncharacterized LOC108205959(LOC108205959)
108226698	2.71195	0.0001	uncharacterized LOC108226698(LOC108226698)
108210903	2.70966	5e-05	cation/calcium exchanger 4-like(LOC108210903)
108210490	2.70622	5e-05	kinesin-like protein KIF19(LOC108210490)
108208031	2.70497	0.00015	uncharacterized LOC108208031(LOC108208031)
108206739	2.7019	0.00655	oleosin 1-like(LOC108206739)
108200460	2.70032	5e-05	probable xyloglucan endotransglucosylase/hydrolase protein 30(LOC108200460)
108223485	2.70014	5e-05	U-box domain-containing protein 44(LOC108223485)
108209188	2.69915	5e-05	probable polygalacturonase(LOC108209188)
108205868	2.69671	5e-05	oxysterol-binding protein-related protein 2A(LOC108205868)
108194230	2.69614	0.00125	peroxidase N1-like(LOC108194230)
108192558	2.69609	0.0002	RING-H2 finger protein ATL20-like(LOC108192558)
108196505	2.69601	5e-05	linoleate 13S-lipoxygenase 3-1, chloroplastic-like(LOC108196505)
108199614	2.69489	0.00035	homeobox-leucine zipper protein HAT4-like(LOC108199614)
108205198	2.69276	5e-05	eukaryotic initiation factor 4A-15-like(LOC108205198)
108211650	2.69026	5e-05	uncharacterized protein At5g05190-like(LOC108211650)
108195330	2.68941	0.0002	glutathione S-transferase U17-like(LOC108195330)
108195321	2.68663	0.0001	basic 7S globulin-like(LOC108195321)
108213039	2.68585	0.00015	inositol oxygenase 1(LOC108213039)
108193972	2.68501	0.00035	uncharacterized LOC108193972(LOC108193972)
108200212	2.68264	0.00015	probable linoleate 9S-lipoxygenase 5(LOC108200212)
108219564	2.68007	5e-05	NDR1/HIN1-Like protein 3(LOC108219564)
108204541	2.6791	0.0002	protein O-glucosyltransferase 1-like(LOC108204541)
108196909	2.67595	5e-05	carbonic anhydrase 2-like(LOC108196909)
108197376	2.67501	0.0008	cytochrome P450 76A2-like(LOC108197376)
108227248	2.67282	0.0003	sugar transporter ERD6-like 5(LOC108227248)
108214673	2.67039	5e-05	exocyst complex component SEC6-like(LOC108214673)
108211738	2.67016	0.0004	cytochrome P450 81E8-like(LOC108211738)
108209850	2.66959	5e-05	uncharacterized LOC108209850(LOC108209850)
108223379	2.66891	5e-05	uncharacterized protein At4g06744-like(LOC108223379)
108197271	2.66222	0.00025	short-chain dehydrogenase TIC 32, chloroplastic-like(LOC108197271)
108218508	2.65935	5e-05	AAA-ATPase At3g50940-like(LOC108218508)
108209463	2.65249	5e-05	U-box domain-containing protein 33-like(LOC108209463)
108217834	2.64426	5e-05	uncharacterized LOC108217834(LOC108217834)
108196070	2.64328	0.0017	DNA polymerase delta catalytic subunit-like(LOC108196070)
108197851	2.62573	0.0054	transcription factor MYB108-like(LOC108197851)
108195869	2.62373	0.0003	linoleate 13S-lipoxygenase 2-1, chloroplastic(LOC108195869)
108203669	2.62079	5e-05	two-component response regulator ORR9-like(LOC108203669)
108204705	2.61941	5e-05	uncharacterized LOC108204705(LOC108204705)
108199315	2.61764	5e-05	universal stress protein PHOS32(LOC108199315)
108214245	2.61741	5e-05	probable galacturonosyltransferase-like 1(LOC108214245)
108205010	2.61692	5e-05	ABC transporter G family member 11-like(LOC108205010)
108199980	2.61643	5e-05	chloride channel protein CLC-e(LOC108199980)
108215832	2.61423	5e-05	uncharacterized LOC108215832(LOC108215832)
108211679	2.61316	0.0008	anthocyanidin 3-O-glucoside 6''-O-acyltransferase-like(LOC108211679)
108211678	2.61316	0.0008	uncharacterized LOC108211678(LOC108211678)
108213109	2.61069	0.0002	probable WRKY transcription factor 53(LOC108213109)
108211778	2.60773	0.00785	IQ domain-containing protein IQM1-like(LOC108211778)
108203148	2.6068	0.00305	CASP-like protein 5C1(LOC108203148)
108206189	2.60611	5e-05	uncharacterized LOC108206189(LOC108206189)
108195381	2.60365	0.00795	probable calcium-binding protein CML25(LOC108195381)
108226221	2.59442	5e-05	uncharacterized LOC108226221(LOC108226221)
108206210	2.59216	0.0005	rust resistance kinase Lr10-like(LOC108206210)
108211780	2.58283	5e-05	chaperone protein dnaJ 20, chloroplastic-like(LOC108211780)
108196162	2.58176	5e-05	tryptophan aminotransferase-related protein 3-like(LOC108196162)
108212857	2.58176	5e-05	tryptophan aminotransferase-related protein 4-like(LOC108212857)
108207846	2.58001	0.0002	probable pectinesterase/pectinesterase inhibitor 41(LOC108207846)
108224930	2.57482	5e-05	E3 ubiquitin-protein ligase PUB23-like(LOC108224930)
108223446	2.57452	5e-05	uncharacterized LOC108223446(LOC108223446)
108195255	2.56957	5e-05	mini zinc finger protein 3-like(LOC108195255)
108216885	2.56957	5e-05	uncharacterized LOC108216885(LOC108216885)
108224360	2.5685	5e-05	cytochrome c1-like(LOC108224360)
108196839	2.56496	5e-05	uncharacterized LOC108196839(LOC108196839)
108195128	2.55558	0.0022	protein DETOXIFICATION 14-like(LOC108195128)
108208700	2.55239	5e-05	mitogen-activated protein kinase homolog MMK2(LOC108208700)
108206646	2.54943	0.0007	probable aquaporin TIP-type(LOC108206646)
108200744	2.54386	5e-05	uncharacterized LOC108200744(LOC108200744)
108225314	2.54374	5e-05	fasciclin-like arabinogalactan protein 7(LOC108225314)
108206820	2.54174	5e-05	ACD11 homolog protein(LOC108206820)
108214172	2.53588	5e-05	uncharacterized LOC108214172(LOC108214172)
108213112	2.52756	5e-05	probable beta-D-xylosidase 7(LOC108213112)
108220838	2.52731	0.00045	protein QUIRKY(LOC108220838)
108195184	2.52021	0.0057	uncharacterized LOC108195184(LOC108195184)
108206845	2.51692	5e-05	protein LIGHT-DEPENDENT SHORT HYPOCOTYLS 3-like(LOC108206845)
108204829	2.5164	0.0054	auxin-responsive protein IAA26-like(LOC108204829)
108216605	2.50925	5e-05	uncharacterized LOC108216605(LOC108216605)
108211237	2.50603	5e-05	short-chain dehydrogenase TIC 32, chloroplastic-like(LOC108211237)
108206347	2.50059	0.00085	legumain-like(LOC108206347)
108228116	2.50057	5e-05	3-oxo-Delta(4,5)-steroid 5-beta-reductase-like(LOC108228116)
108223958	2.49489	5e-05	protein kinase 3-like(LOC108223958)
108210476	2.49193	5e-05	protein NSP-INTERACTING KINASE 1-like(LOC108210476)
108192244	2.49132	0.00015	probably inactive leucine-rich repeat receptor-like protein kinase At2g25790(LOC108192244)
108199487	2.48742	5e-05	non-functional NADPH-dependent codeinone reductase 2-like(LOC108199487)
108224075	2.4855	0.0001	cytochrome P450 84A1-like(LOC108224075)
108204321	2.48253	5e-05	uncharacterized LOC108204321(LOC108204321)
108222831	2.48206	5e-05	protein WEAK CHLOROPLAST MOVEMENT UNDER BLUE LIGHT 1-like(LOC108222831)
108200360	2.48164	5e-05	AP2/ERF and B3 domain-containing transcription factor RAV1-like(LOC108200360)
108205137	2.48128	0.0006	beta-xylosidase/alpha-L-arabinofuranosidase 2-like(LOC108205137)
108210215	2.4792	5e-05	bifunctional L-3-cyanoalanine synthase/cysteine synthase 1, mitochondrial(LOC108210215)
108225052	2.47794	0.00095	pectate lyase-like(LOC108225052)
108193264	2.47787	5e-05	uncharacterized LOC108193264(LOC108193264)
108213007	2.477	5e-05	gamma-glutamyltranspeptidase 3-like(LOC108213007)
108225430	2.47434	5e-05	dehydration-responsive element-binding protein 1B-like(LOC108225430)
108203112	2.47148	0.00045	probable leucine-rich repeat receptor-like protein kinase At1g35710(LOC108203112)
108223961	2.45208	0.0004	protein E6-like(LOC108223961)
108194461	2.4511	5e-05	multicopper oxidase LPR1-like(LOC108194461)
108209412	2.44384	5e-05	phosphoribosylaminoimidazole carboxylase, chloroplastic-like(LOC108209412)
108214195	2.43648	5e-05	homeobox-leucine zipper protein ATHB-12-like(LOC108214195)
108200546	2.43264	5e-05	histone deacetylase 6(LOC108200546)
108202890	2.42827	0.00025	uncharacterized LOC108202890(LOC108202890)
108219424	2.42613	5e-05	amino acid permease 3-like(LOC108219424)
108206100	2.40792	5e-05	BRCT domain-containing protein At4g02110-like(LOC108206100)
108195230	2.40269	0.00595	uncharacterized LOC108195230(LOC108195230)
108216097	2.40196	5e-05	beta-1,3-galactosyltransferase 7-like(LOC108216097)
108204330	2.40076	5e-05	cationic amino acid transporter 5(LOC108204330)
108205496	2.40073	5e-05	uncharacterized LOC108205496(LOC108205496)
108222963	2.39716	0.0018	RING-H2 finger protein ATL3-like(LOC108222963)
108211047	2.39598	0.0067	uncharacterized LOC108211047(LOC108211047)
108210374	2.39403	5e-05	G-type lectin S-receptor-like serine/threonine-protein kinase At4g27290(LOC108210374)
108218417	2.3936	5e-05	beta-galactosidase 10(LOC108218417)
108196400	2.393	5e-05	probable glutathione S-transferase(LOC108196400)
108216768	2.39187	5e-05	gibberellin-regulated protein 11-like(LOC108216768)
108197182	2.38722	0.0001	uncharacterized LOC108197182(LOC108197182)
108198918	2.37553	5e-05	probable sodium-coupled neutral amino acid transporter 6(LOC108198918)
108201369	2.37389	5e-05	cytokinin dehydrogenase 7-like(LOC108201369)
108218798	2.37388	5e-05	LEAF RUST 10 DISEASE-RESISTANCE LOCUS RECEPTOR-LIKE PROTEIN KINASE-like 1.2(LOC108218798)
108226734	2.3731	0.003	uncharacterized LOC108226734(LOC108226734)
108200708	2.3728	5e-05	1,2-dihydroxy-3-keto-5-methylthiopentene dioxygenase 2-like(LOC108200708)
108200707	2.3728	5e-05	heat stress transcription factor A-2c-like(LOC108200707)
108206913	2.37226	0.00815	NAC domain-containing protein 86-like(LOC108206913)
108206911	2.36686	5e-05	endoglucanase E1-like(LOC108206911)
108222305	2.3668	0.0059	B3 domain-containing protein Os01g0234100-like(LOC108222305)
108206211	2.36299	0.0072	rust resistance kinase Lr10-like(LOC108206211)
108210736	2.36145	5e-05	gibberellin-regulated protein 6-like(LOC108210736)
108224225	2.35906	5e-05	elongation factor 2-like(LOC108224225)
108202454	2.35392	5e-05	probable LRR receptor-like serine/threonine-protein kinase At2g16250(LOC108202454)
108214629	2.35306	5e-05	UPF0329 protein ECU05_1680/ECU11_0050-like(LOC108214629)
108221701	2.34374	0.00185	uncharacterized LOC108221701(LOC108221701)
108195329	2.33724	0.00315	F-box protein CPR30-like(LOC108195329)
108223182	2.33032	5e-05	protein SUPPRESSOR OF MAX2 1(LOC108223182)
108220504	2.32747	5e-05	MLO-like protein 14(LOC108220504)
108196555	2.32477	5e-05	ferric reduction oxidase 8, mitochondrial(LOC108196555)
108197809	2.3161	5e-05	HORMA domain-containing protein 1(LOC108197809)
108224980	2.3138	5e-05	aspartic proteinase nepenthesin-1-like(LOC108224980)
108210072	2.31213	0.00015	germin-like protein subfamily 3 member 2(LOC108210072)
108220054	2.30916	5e-05	N-acetyltransferase 9-like protein(LOC108220054)
108210259	2.30805	5e-05	chitinase 3(LOC108210259)
108210092	2.30367	5e-05	ferric reduction oxidase 2-like(LOC108210092)
108197652	2.30105	5e-05	14 kDa proline-rich protein DC2.15-like(LOC108197652)
108197870	2.30105	5e-05	14 kDa proline-rich protein DC2.15-like(LOC108197870)
108214510	2.29983	5e-05	elongation factor 2-like(LOC108214510)
108218774	2.29946	5e-05	LEAF RUST 10 DISEASE-RESISTANCE LOCUS RECEPTOR-LIKE PROTEIN KINASE-like 1.2(LOC108218774)
108210751	2.29451	0.00035	cytochrome P450 94A1-like(LOC108210751)
108226691	2.29436	5e-05	retinol dehydrogenase 12-like(LOC108226691)
108206613	2.29423	0.0011	uncharacterized LOC108206613(LOC108206613)
108210070	2.29164	5e-05	protein ASPARTIC PROTEASE IN GUARD CELL 1(LOC108210070)
108227329	2.29137	0.00235	glyceraldehyde-3-phosphate dehydrogenase B, chloroplastic(LOC108227329)
108227510	2.28795	0.00465	glutathione S-transferase 3-like(LOC108227510)
108210615	2.28682	0.0042	probable isoaspartyl peptidase/L-asparaginase 2(LOC108210615)
108205934	2.28309	5e-05	uncharacterized LOC108205934(LOC108205934)
108213021	2.28248	0.00215	IAA-amino acid hydrolase ILR1-like 4(LOC108213021)
108199841	2.27725	0.00025	flavin-dependent oxidoreductase FOX2-like(LOC108199841)
108219294	2.27642	0.0067	calcium-dependent protein kinase 20(LOC108219294)
108211507	2.27535	0.0007	F-box/kelch-repeat protein At3g06240-like(LOC108211507)
108216560	2.27434	5e-05	putative 1-phosphatidylinositol-3-phosphate 5-kinase FAB1D(LOC108216560)
108207446	2.27433	5e-05	glucan endo-1,3-beta-glucosidase 8-like(LOC108207446)
108209956	2.27433	5e-05	phosphoinositide phospholipase C 4-like(LOC108209956)
108212654	2.26565	0.00635	chaperone protein dnaJ 20, chloroplastic-like(LOC108212654)
108202960	2.26501	0.00035	protein BREAST CANCER SUSCEPTIBILITY 2 homolog B-like(LOC108202960)
108227578	2.26412	0.00055	probable aquaporin NIP5-1(LOC108227578)
108204214	2.26331	0.00705	putative RNA methyltransferase At5g10620(LOC108204214)
108198433	2.26291	0.0033	RING-H2 finger protein ATL16-like(LOC108198433)
108217566	2.25949	5e-05	triacylglycerol lipase 2-like(LOC108217566)
108226223	2.25866	0.0001	nuclear transcription factor Y subunit B-3-like(LOC108226223)
108210224	2.2585	5e-05	pleiotropic drug resistance protein 1-like(LOC108210224)
108220364	2.25776	5e-05	peroxidase 3-like(LOC108220364)
108210401	2.25684	5e-05	probable zinc transporter protein DDB_G0282067(LOC108210401)
108200659	2.25648	5e-05	uncharacterized LOC108200659(LOC108200659)
108201603	2.25404	5e-05	peroxidase N1-like(LOC108201603)
108213623	2.25361	0.00125	uncharacterized LOC108213623(LOC108213623)
108223606	2.24774	5e-05	probable LRR receptor-like serine/threonine-protein kinase At4g26540(LOC108223606)
108192432	2.24744	5e-05	psbP domain-containing protein 4, chloroplastic(LOC108192432)
108211179	2.24682	5e-05	exocyst complex component EXO70A1-like(LOC108211179)
108227569	2.24546	0.0097	uncharacterized LOC108227569(LOC108227569)
108219754	2.24478	5e-05	omega-3 fatty acid desaturase, chloroplastic-like(LOC108219754)
108216718	2.24323	5e-05	senescence-associated carboxylesterase 101-like(LOC108216718)
108214960	2.24125	5e-05	L-ascorbate oxidase homolog(LOC108214960)
108202096	2.24018	0.00225	protein ZINC INDUCED FACILITATOR 1-like(LOC108202096)
108197523	2.23786	5e-05	heat stress transcription factor A-4c-like(LOC108197523)
108194180	2.23532	0.0066	putative small ubiquitin-related modifier 8(LOC108194180)
108196489	2.23384	0.00125	homocysteine S-methyltransferase 1-like(LOC108196489)
108196186	2.23301	5e-05	potassium channel SKOR-like(LOC108196186)
108206642	2.233	0.0009	protein FAF-like, chloroplastic(LOC108206642)
108200569	2.23289	0.00045	transcription factor bHLH129-like(LOC108200569)
108224494	2.22753	5e-05	probably inactive leucine-rich repeat receptor-like protein kinase At5g06940(LOC108224494)
108220447	2.22686	0.004	E3 ubiquitin-protein ligase MARCH2-like(LOC108220447)
108226557	2.22489	0.0007	ribosome biogenesis ATPase RIX7-like(LOC108226557)
108203807	2.22133	0.0009	probable leucine-rich repeat receptor-like protein kinase At5g49770(LOC108203807)
108205872	2.21873	5e-05	homeobox-leucine zipper protein ATHB-13-like(LOC108205872)
108221943	2.21593	5e-05	gibberellin-regulated protein 11-like(LOC108221943)
108213034	2.21479	5e-05	probable 2-oxoglutarate-dependent dioxygenase At3g49630(LOC108213034)
108213036	2.21479	5e-05	probable 2-oxoglutarate-dependent dioxygenase At3g49630(LOC108213036)
108193174	2.21325	5e-05	protein EDS1-like(LOC108193174)
108211831	2.21191	0.00085	thiamine thiazole synthase 1, chloroplastic-like(LOC108211831)
108220370	2.20466	5e-05	early nodulin-like protein 2(LOC108220370)
108193364	2.20314	5e-05	uncharacterized LOC108193364(LOC108193364)
108218683	2.20047	5e-05	ARF guanine-nucleotide exchange factor GNOM-like(LOC108218683)
108224686	2.19568	5e-05	vesicle-associated protein 4-1-like(LOC108224686)
108198684	2.19413	0.003	probable 6-phosphogluconolactonase 2(LOC108198684)
108209609	2.19407	5e-05	ribosomal L1 domain-containing protein 1-like(LOC108209609)
108216678	2.19404	0.0006	DNA repair protein XRCC2 homolog(LOC108216678)
108193533	2.18975	5e-05	probable glycosyltransferase At5g03795(LOC108193533)
108220045	2.18831	5e-05	IRK-interacting protein-like(LOC108220045)
108218934	2.18472	5e-05	cellulose synthase-like protein D3(LOC108218934)
108193565	2.18424	0.00025	uncharacterized LOC108193565(LOC108193565)
108215922	2.18424	0.00025	zinc finger CCCH domain-containing protein 31-like(LOC108215922)
108208869	2.18132	0.00085	uncharacterized LOC108208869(LOC108208869)
108211265	2.17936	5e-05	sodium transporter HKT1-like(LOC108211265)
108203150	2.17589	5e-05	glutamyl-tRNA reductase 2-like(LOC108203150)
108214291	2.16925	0.0039	uncharacterized LOC108214291(LOC108214291)
108197177	2.16833	5e-05	VAN3-binding protein-like(LOC108197177)
108225708	2.16822	0.0002	uncharacterized LOC108225708(LOC108225708)
108222744	2.16586	0.00225	uncharacterized LOC108222744(LOC108222744)
108196026	2.16534	5e-05	S-adenosylmethionine decarboxylase proenzyme(LOC108196026)
108196029	2.16534	5e-05	uncharacterized LOC108196029(LOC108196029)
108196490	2.1635	0.00735	homocysteine S-methyltransferase 1-like(LOC108196490)
108205569	2.15962	5e-05	aspartic proteinase Asp1-like(LOC108205569)
108223731	2.15742	5e-05	kinesin-like protein KIN-4C(LOC108223731)
108197415	2.15312	5e-05	nudix hydrolase 17, mitochondrial-like(LOC108197415)
108218704	2.15026	5e-05	endoplasmin homolog(LOC108218704)
108209519	2.14816	5e-05	uncharacterized LOC108209519(LOC108209519)
108220880	2.14483	0.0001	uncharacterized LOC108220880(LOC108220880)
108225778	2.14334	0.00075	U1 small nuclear ribonucleoprotein C-like(LOC108225778)
108202992	2.13869	0.00015	ISWI chromatin-remodeling complex ATPase CHR11(LOC108202992)
108195196	2.13731	0.0075	uncharacterized LOC108195196(LOC108195196)
108208931	2.13541	0.002	uncharacterized LOC108208931(LOC108208931)
108207974	2.13525	5e-05	protein LURP-one-related 11-like(LOC108207974)
108196893	2.13247	5e-05	disease resistance protein RGA2-like(LOC108196893)
108215136	2.1304	5e-05	inactive protein kinase SELMODRAFT_444075-like(LOC108215136)
108215612	2.1288	5e-05	probable aquaporin PIP2-4(LOC108215612)
108211264	2.1258	0.0008	12-oxophytodienoate reductase 2-like(LOC108211264)
108225325	2.11983	0.0008	glycerol-3-phosphate acyltransferase 1-like(LOC108225325)
108216128	2.11971	0.0066	transcription repressor KAN1-like(LOC108216128)
108227311	2.11866	5e-05	autophagy-related protein 11(LOC108227311)
108197456	2.11858	5e-05	7-deoxyloganetin glucosyltransferase-like(LOC108197456)
108197852	2.11858	5e-05	7-deoxyloganetin glucosyltransferase-like(LOC108197852)
108227555	2.11736	5e-05	cellulose synthase A catalytic subunit 3 [UDP-forming]-like(LOC108227555)
108224850	2.11553	5e-05	amino acid transporter ANTL1-like(LOC108224850)
108205454	2.11107	5e-05	serpin-ZX-like(LOC108205454)
108216702	2.10762	0.00595	type I inositol polyphosphate 5-phosphatase 8-like(LOC108216702)
108211283	2.10049	5e-05	cysteine proteinase inhibitor B(LOC108211283)
108199914	2.09969	0.00275	glutamate decarboxylase-like(LOC108199914)
108218926	2.09736	5e-05	NAC transcription factor 29-like(LOC108218926)
108197168	2.09711	0.0004	uncharacterized LOC108197168(LOC108197168)
108192790	2.0963	5e-05	vacuolar protein 8(LOC108192790)
108225471	2.09268	5e-05	uncharacterized LOC108225471(LOC108225471)
108224440	2.0901	0.00315	peroxidase 44(LOC108224440)
108223209	2.08714	5e-05	1-aminocyclopropane-1-carboxylate oxidase(LOC108223209)
108206585	2.08685	0.00585	BOI-related E3 ubiquitin-protein ligase 1-like(LOC108206585)
108210884	2.08192	0.0049	salutaridinol 7-O-acetyltransferase-like(LOC108210884)
108209693	2.07803	5e-05	cannabidiolic acid synthase-like 1(LOC108209693)
108209694	2.07803	5e-05	dolichyl-diphosphooligosaccharide--protein glycosyltransferase 48 kDa subunit-like(LOC108209694)
108219527	2.07681	0.00485	uncharacterized LOC108219527(LOC108219527)
108202915	2.07677	5e-05	TMV resistance protein N-like(LOC108202915)
108209169	2.07539	5e-05	probable WRKY transcription factor 53(LOC108209169)
108196646	2.07326	0.002	uncharacterized LOC108196646(LOC108196646)
108216728	2.07243	0.0008	RNA-binding protein 38-like(LOC108216728)
108200339	2.0706	5e-05	glutamine--fructose-6-phosphate aminotransferase [isomerizing] 2(LOC108200339)
108193640	2.06427	5e-05	probable cyclin-dependent serine/threonine-protein kinase DDB_G0292550(LOC108193640)
108225080	2.05973	5e-05	probable calcium-binding protein CML18(LOC108225080)
108196111	2.05886	5e-05	protein CHUP1, chloroplastic(LOC108196111)
108203137	2.05771	0.00125	polyprenol reductase 2-like(LOC108203137)
108211617	2.05644	5e-05	gamma-glutamyl peptidase 5-like(LOC108211617)
108193892	2.05599	0.0008	protein ALTERED XYLOGLUCAN 4(LOC108193892)
108217474	2.05559	5e-05	uncharacterized LOC108217474(LOC108217474)
108200419	2.0552	0.0018	uncharacterized LOC108200419(LOC108200419)
108210509	2.05429	5e-05	probable apyrase 7(LOC108210509)
108223280	2.05127	5e-05	uncharacterized protein At1g04910-like(LOC108223280)
108227783	2.04865	5e-05	glucan endo-1,3-beta-glucosidase 8-like(LOC108227783)
108195460	2.04796	0.00045	probable calcium-binding protein CML23(LOC108195460)
108206279	2.04613	5e-05	uncharacterized LOC108206279(LOC108206279)
108217608	2.04264	5e-05	xyloglucan endotransglucosylase/hydrolase 2-like(LOC108217608)
108217615	2.04264	5e-05	xyloglucan endotransglucosylase/hydrolase 2-like(LOC108217615)
108217616	2.04264	5e-05	xyloglucan endotransglucosylase/hydrolase 2-like(LOC108217616)
108217609	2.04264	5e-05	xyloglucan endotransglucosylase/hydrolase protein 15-like(LOC108217609)
108217468	2.04264	5e-05	xyloglucan endotransglucosylase/hydrolase protein 24-like(LOC108217468)
108193719	2.04192	5e-05	36.4 kDa proline-rich protein-like(LOC108193719)
108210812	2.04028	5e-05	O-acyltransferase WSD1-like(LOC108210812)
108195659	2.03922	5e-05	uncharacterized LOC108195659(LOC108195659)
108214322	2.02941	0.0087	alcohol dehydrogenase-like 7(LOC108214322)
108197514	2.02883	5e-05	probable WRKY transcription factor 53(LOC108197514)
108207375	2.02723	5e-05	extensin(LOC108207375)
108214966	2.02552	5e-05	putative glycosyltransferase 7(LOC108214966)
108205529	2.02182	5e-05	zinc finger protein ZAT10-like(LOC108205529)
108216743	2.02008	5e-05	peroxidase 31-like(LOC108216743)
108193489	2.01928	0.00505	uncharacterized LOC108193489(LOC108193489)
108214929	2.01927	5e-05	probable xyloglucan endotransglucosylase/hydrolase protein 7(LOC108214929)
108220609	2.01837	5e-05	myb-related protein Myb4-like(LOC108220609)
108215013	2.0179	5e-05	psoralen synthase-like(LOC108215013)
108226566	2.01558	0.00605	probable membrane-associated kinase regulator 5(LOC108226566)
108222354	2.01285	0.0067	uncharacterized LOC108222354(LOC108222354)
108214199	2.01258	0.00185	putative quinone-oxidoreductase homolog, chloroplastic(LOC108214199)
108213724	2.00929	5e-05	uncharacterized LOC108213724(LOC108213724)
108215607	2.00588	5e-05	senescence-associated carboxylesterase 101-like(LOC108215607)
108197648	2.00526	5e-05	ferric reduction oxidase 7, chloroplastic-like(LOC108197648)
108216298	2.00379	5e-05	uncharacterized LOC108216298(LOC108216298)
108224258	2.00231	5e-05	basic 7S globulin-like(LOC108224258)
108206809	2.00187	5e-05	non-specific phospholipase C6-like(LOC108206809)
108202887	2.0018	5e-05	probable polygalacturonase(LOC108202887)
108216263	2.00166	5e-05	probable WRKY transcription factor 17(LOC108216263)
108216798	1.99991	5e-05	heavy metal-associated isoprenylated plant protein 20(LOC108216798)
108218583	1.99669	5e-05	5-methyltetrahydropteroyltriglutamate--homocysteine methyltransferase-like(LOC108218583)
108215226	1.99652	5e-05	trehalose-phosphate phosphatase A-like(LOC108215226)
108205404	1.99234	5e-05	rop guanine nucleotide exchange factor 14(LOC108205404)
108205512	1.99222	5e-05	probable receptor-like protein kinase At1g11050(LOC108205512)
108209277	1.98959	0.002	cysteine synthase-like(LOC108209277)
108200530	1.98948	5e-05	pentatricopeptide repeat-containing protein At5g09450, mitochondrial(LOC108200530)
108214619	1.98533	5e-05	ABC transporter B family member 25-like(LOC108214619)
108209023	1.98187	5e-05	protein SRG1-like(LOC108209023)
108223314	1.98053	5e-05	mediator of RNA polymerase II transcription subunit 33A-like(LOC108223314)
108211877	1.9788	0.0076	uncharacterized LOC108211877(LOC108211877)
108221121	1.97863	5e-05	uncharacterized LOC108221121(LOC108221121)
108206815	1.97709	0.0043	probable calcium-binding protein CML30(LOC108206815)
108197101	1.97595	5e-05	U-box domain-containing protein 21-like(LOC108197101)
108211543	1.97535	5e-05	uncharacterized LOC108211543(LOC108211543)
108213122	1.97386	0.00395	protein CUP-SHAPED COTYLEDON 3-like(LOC108213122)
108206503	1.96855	0.00095	phospholipase A1-Ibeta2, chloroplastic-like(LOC108206503)
108195054	1.95903	5e-05	hyoscyamine 6-dioxygenase-like(LOC108195054)
108206385	1.95831	5e-05	IRK-interacting protein-like(LOC108206385)
108222014	1.95797	5e-05	BEACH domain-containing protein B-like(LOC108222014)
108199577	1.95797	5e-05	S-adenosylmethionine synthase 5-like(LOC108199577)
108214733	1.95755	5e-05	protein HUA2-LIKE 2-like(LOC108214733)
108214734	1.95755	5e-05	protein HUA2-LIKE 3-like(LOC108214734)
108207021	1.95737	0.0031	ATPase WRNIP1(LOC108207021)
108202973	1.95561	5e-05	pentatricopeptide repeat-containing protein At4g22760(LOC108202973)
108215994	1.95502	5e-05	ubiquitin-conjugating enzyme E2 28-like(LOC108215994)
108213252	1.95501	0.0001	prothymosin alpha-like(LOC108213252)
108214867	1.95407	5e-05	probable sodium-coupled neutral amino acid transporter 6(LOC108214867)
108219778	1.94487	5e-05	homeobox-leucine zipper protein GLABRA 2-like(LOC108219778)
108224265	1.94369	5e-05	protein trichome birefringence-like 39(LOC108224265)
108197602	1.94315	5e-05	flavin-dependent oxidoreductase FOX2-like(LOC108197602)
108205774	1.94299	5e-05	probable WRKY transcription factor 30(LOC108205774)
108199566	1.94276	5e-05	uncharacterized LOC108199566(LOC108199566)
108218481	1.94212	5e-05	delta(12)-fatty-acid desaturase FAD2-like(LOC108218481)
108226710	1.94134	0.0011	putative cytochrome c oxidase subunit 5C-4(LOC108226710)
108194149	1.93906	5e-05	uncharacterized LOC108194149(LOC108194149)
108194155	1.93654	5e-05	lamin-like protein(LOC108194155)
108223934	1.93628	0.0003	cyclin-dependent kinase B2-1-like(LOC108223934)
108197188	1.93015	5e-05	UPF0695 membrane protein C977.11/PB8B6.06c(LOC108197188)
108212594	1.9299	0.00015	protease Do-like 9(LOC108212594)
108219666	1.92738	5e-05	von Willebrand factor A domain-containing protein DDB_G0292028-like(LOC108219666)
108214346	1.92592	5e-05	5-methyltetrahydropteroyltriglutamate--homocysteine methyltransferase-like(LOC108214346)
108216501	1.91385	5e-05	caffeoylshikimate esterase-like(LOC108216501)
108193172	1.91341	0.0013	uncharacterized protein ycf36(LOC108193172)
108227629	1.91144	5e-05	subtilisin-like protease SBT1.5(LOC108227629)
108197695	1.90971	0.0011	probable LRR receptor-like serine/threonine-protein kinase PAM74(LOC108197695)
108225070	1.90685	5e-05	magnesium transporter MRS2-F-like(LOC108225070)
108194196	1.90603	0.00495	uncharacterized LOC108194196(LOC108194196)
108224631	1.90273	5e-05	probable alkaline/neutral invertase B(LOC108224631)
108206114	1.89962	5e-05	esterase-like(LOC108206114)
108218093	1.89944	0.0017	uncharacterized LOC108218093(LOC108218093)
108217440	1.89893	0.001	delta(12)-fatty-acid desaturase FAD2-like(LOC108217440)
108226532	1.8987	0.0011	bifunctional epoxide hydrolase 2-like(LOC108226532)
108196356	1.89658	0.00015	caffeoylshikimate esterase-like(LOC108196356)
108197519	1.89437	0.0014	nicotinamidase 2-like(LOC108197519)
108223751	1.89416	5e-05	probable pectate lyase 18(LOC108223751)
108206492	1.89357	5e-05	exocyst complex component EXO70A1-like(LOC108206492)
108218491	1.89285	5e-05	protein LYK5(LOC108218491)
108209479	1.89076	5e-05	leucine-rich repeat receptor-like serine/threonine/tyrosine-protein kinase SOBIR1(LOC108209479)
108211919	1.88964	0.0001	uncharacterized LOC108211919(LOC108211919)
108201691	1.88954	5e-05	galacturonosyltransferase 8-like(LOC108201691)
108225391	1.8877	5e-05	E3 ubiquitin-protein ligase PUB23-like(LOC108225391)
108203144	1.88492	0.00025	ammonium transporter 1 member 1-like(LOC108203144)
108219274	1.88229	5e-05	xyloglucan glycosyltransferase 4-like(LOC108219274)
108194256	1.88227	0.003	transcription factor bHLH93-like(LOC108194256)
108197868	1.88067	0.01	uncharacterized LOC108197868(LOC108197868)
108215841	1.87927	5e-05	L-ascorbate oxidase-like(LOC108215841)
108220326	1.87635	0.0073	lysosomal Pro-X carboxypeptidase(LOC108220326)
108220943	1.87482	0.00075	NAC domain-containing protein 72(LOC108220943)
108199969	1.87254	5e-05	anaphase-promoting complex subunit 2(LOC108199969)
108193884	1.87048	5e-05	proline-rich 33 kDa extensin-related protein(LOC108193884)
108204717	1.8704	5e-05	uncharacterized LOC108204717(LOC108204717)
108213930	1.86917	0.00275	uncharacterized LOC108213930(LOC108213930)
108219099	1.86841	0.00205	protein STRICTOSIDINE SYNTHASE-LIKE 2-like(LOC108219099)
108193819	1.86642	0.00055	dof zinc finger protein DOF5.6(LOC108193819)
108226024	1.86631	0.00025	uncharacterized LOC108226024(LOC108226024)
108214704	1.86455	5e-05	receptor-like protein kinase HAIKU2(LOC108214704)
108227519	1.86207	5e-05	5-methyltetrahydropteroyltriglutamate--homocysteine methyltransferase(LOC108227519)
108218635	1.86098	0.00425	probable cinnamyl alcohol dehydrogenase 6(LOC108218635)
108200883	1.86025	5e-05	probable WRKY transcription factor 48(LOC108200883)
108212320	1.85804	0.0078	tetrahydrocannabinolic acid synthase-like(LOC108212320)
108215117	1.85523	5e-05	pectinesterase/pectinesterase inhibitor PPE8B-like(LOC108215117)
108204412	1.85489	5e-05	putative F-box/FBD/LRR-repeat protein At4g03220(LOC108204412)
108204411	1.85489	5e-05	uncharacterized LOC108204411(LOC108204411)
108214356	1.85266	5e-05	ABC transporter B family member 19(LOC108214356)
108210014	1.85165	5e-05	lysM domain-containing GPI-anchored protein 2(LOC108210014)
108200104	1.85099	5e-05	cyclin-D1-1-like(LOC108200104)
108204856	1.85051	0.004	probable receptor-like protein kinase At1g11050(LOC108204856)
108197766	1.85037	5e-05	pentatricopeptide repeat-containing protein At4g21705, mitochondrial-like(LOC108197766)
108225423	1.84984	5e-05	ethylene-responsive transcription factor ERF025-like(LOC108225423)
108216076	1.8493	5e-05	monofunctional riboflavin biosynthesis protein RIBA 3, chloroplastic(LOC108216076)
108197802	1.84773	5e-05	probable WRKY transcription factor 48(LOC108197802)
108201853	1.84721	5e-05	TMV resistance protein N-like(LOC108201853)
108195223	1.84715	5e-05	myrosinase-binding protein 1-like(LOC108195223)
108194120	1.84483	5e-05	RING-H2 finger protein ATL16-like(LOC108194120)
108219785	1.83955	0.0002	calmodulin-binding protein 60 A-like(LOC108219785)
108195955	1.83857	0.00115	EPIDERMAL PATTERNING FACTOR-like protein 2(LOC108195955)
108224941	1.83691	0.003	pectin acetylesterase 9(LOC108224941)
108220653	1.83533	5e-05	cytochrome P450 76A2-like(LOC108220653)
108211174	1.8339	5e-05	probable calcium-binding protein CML45(LOC108211174)
108197046	1.83368	0.0008	uncharacterized LOC108197046(LOC108197046)
108219972	1.83349	0.0001	uncharacterized LOC108219972(LOC108219972)
108194797	1.83278	5e-05	disease resistance protein TAO1-like(LOC108194797)
108194796	1.83278	5e-05	TMV resistance protein N-like(LOC108194796)
108220536	1.83083	0.0007	probable WRKY transcription factor 11(LOC108220536)
108224887	1.82987	5e-05	probable galacturonosyltransferase 15(LOC108224887)
108224857	1.82676	5e-05	protein ABHD4(LOC108224857)
108216589	1.82591	5e-05	uncharacterized protein At1g04910-like(LOC108216589)
108212108	1.82438	0.0051	uncharacterized LOC108212108(LOC108212108)
108220200	1.82315	5e-05	uncharacterized LOC108220200(LOC108220200)
108195150	1.82243	5e-05	alpha-1,4 glucan phosphorylase L isozyme, chloroplastic/amyloplastic(LOC108195150)
108217686	1.82115	5e-05	uncharacterized LOC108217686(LOC108217686)
108211019	1.82079	5e-05	probable E3 ubiquitin-protein ligase LOG2(LOC108211019)
108215017	1.81897	5e-05	xyloglucan galactosyltransferase MUR3-like(LOC108215017)
108215914	1.81453	0.001	rop guanine nucleotide exchange factor 3-like(LOC108215914)
108213188	1.81407	5e-05	uncharacterized LOC108213188(LOC108213188)
108206919	1.81323	0.00415	two-pore potassium channel 3-like(LOC108206919)
108219740	1.81184	0.00195	probable pectate lyase 8(LOC108219740)
108227222	1.80991	0.0091	protein artemis(LOC108227222)
108217578	1.80986	0.0024	uncharacterized protein At3g27210-like(LOC108217578)
108223198	1.80948	5e-05	chaperone protein ClpD, chloroplastic(LOC108223198)
108224615	1.80863	5e-05	protein EXORDIUM-like 2(LOC108224615)
108218432	1.80842	5e-05	histone-lysine N-methyltransferase SUVR3(LOC108218432)
108208252	1.80301	0.00475	ethylene-responsive transcription factor ERF027-like(LOC108208252)
108213476	1.79899	0.00985	uncharacterized LOC108213476(LOC108213476)
108192391	1.79721	5e-05	putative amidohydrolase YtcJ(LOC108192391)
108202592	1.79678	5e-05	nucleoside diphosphate kinase 3-like(LOC108202592)
108195769	1.79666	5e-05	probable sulfate transporter 3.4(LOC108195769)
108225091	1.79403	5e-05	syntaxin-71(LOC108225091)
108196739	1.79311	0.0022	protein ABA DEFICIENT 4, chloroplastic-like(LOC108196739)
108196280	1.78741	5e-05	putative glucose-6-phosphate 1-epimerase(LOC108196280)
108205136	1.78655	5e-05	cinnamoyl-CoA reductase 1-like(LOC108205136)
108205135	1.78655	5e-05	tetraketide alpha-pyrone reductase 1-like(LOC108205135)
108211459	1.78573	5e-05	transcription factor bHLH47-like(LOC108211459)
108223408	1.78428	0.00155	potassium channel AKT1-like(LOC108223408)
108196410	1.78132	5e-05	protein NUCLEAR FUSION DEFECTIVE 4-like(LOC108196410)
108225257	1.78048	5e-05	NAC domain-containing protein 41(LOC108225257)
108212952	1.77864	5e-05	uncharacterized LOC108212952(LOC108212952)
108221004	1.77857	0.0039	uncharacterized LOC108221004(LOC108221004)
108219823	1.77805	0.00305	F-box/LRR-repeat protein 13-like(LOC108219823)
108211180	1.77366	5e-05	E3 ubiquitin-protein ligase RDUF1-like(LOC108211180)
108196477	1.77362	5e-05	uncharacterized LOC108196477(LOC108196477)
108216812	1.77278	0.00015	annexin D2-like(LOC108216812)
108197664	1.77257	0.0027	DNA replication complex GINS protein PSF3-like(LOC108197664)
108210614	1.76827	0.00155	pre-mRNA-splicing factor ISY1 homolog(LOC108210614)
108210802	1.76784	5e-05	bet1-like SNARE 1-2(LOC108210802)
108227451	1.76749	5e-05	heat shock cognate 70 kDa protein 2(LOC108227451)
108195094	1.76738	5e-05	formin-like protein 20(LOC108195094)
108216031	1.76705	0.00905	uncharacterized LOC108216031(LOC108216031)
108192819	1.76684	5e-05	alpha-protein kinase 1-like(LOC108192819)
108192436	1.76414	5e-05	peroxisomal adenine nucleotide carrier 1-like(LOC108192436)
108215999	1.76247	0.0009	cation/calcium exchanger 1(LOC108215999)
108225054	1.76151	0.0014	purine permease 3-like(LOC108225054)
108218895	1.76116	5e-05	trifunctional UDP-glucose 4,6-dehydratase/UDP-4-keto-6-deoxy-D-glucose 3,5-epimerase/UDP-4-keto-L-rhamnose-reductase RHM1(LOC108218895)
108215961	1.75776	5e-05	FHA domain-containing protein PS1(LOC108215961)
108221944	1.7567	5e-05	gibberellin-regulated protein 11-like(LOC108221944)
108207778	1.75664	5e-05	cytosolic sulfotransferase 8-like(LOC108207778)
108204979	1.75525	5e-05	CTP synthase-like(LOC108204979)
108220297	1.75381	5e-05	uncharacterized LOC108220297(LOC108220297)
108228124	1.75331	5e-05	ABC transporter A family member 2-like(LOC108228124)
108216389	1.75294	0.00495	geraniol 8-hydroxylase-like(LOC108216389)
108205738	1.75269	5e-05	uncharacterized LOC108205738(LOC108205738)
108208915	1.75051	5e-05	endoglucanase 6(LOC108208915)
108202991	1.75029	0.0035	probable protein phosphatase 2C 49(LOC108202991)
108218535	1.74904	5e-05	uncharacterized LOC108218535(LOC108218535)
108194233	1.74806	0.00895	CASP-like protein 4B1(LOC108194233)
108227181	1.7477	5e-05	chloride channel protein CLC-b-like(LOC108227181)
108209561	1.74749	5e-05	protein trichome birefringence-like 19(LOC108209561)
108228098	1.74629	5e-05	uncharacterized LOC108228098(LOC108228098)
108206081	1.74447	5e-05	protein EXORDIUM-like 5(LOC108206081)
108214739	1.74355	5e-05	protein HUA2-LIKE 2-like(LOC108214739)
108197336	1.74209	5e-05	7-deoxyloganetin glucosyltransferase-like(LOC108197336)
108210397	1.7416	5e-05	FAD-dependent urate hydroxylase-like(LOC108210397)
108222999	1.73896	5e-05	serpin-ZX-like(LOC108222999)
108227604	1.73849	5e-05	protein translocase subunit SecA-like(LOC108227604)
108197554	1.7382	5e-05	trihelix transcription factor GT-3b-like(LOC108197554)
108223112	1.73716	5e-05	formin-like protein 17(LOC108223112)
108215095	1.73698	0.0029	BEL1-like homeodomain protein 2(LOC108215095)
108215848	1.73573	5e-05	kinesin-like protein KIN-4C(LOC108215848)
108205587	1.73508	5e-05	delta(8)-fatty-acid desaturase(LOC108205587)
108192994	1.73305	0.0001	beta carbonic anhydrase 5, chloroplastic-like(LOC108192994)
108202575	1.73208	5e-05	probable receptor-like protein kinase At5g18500(LOC108202575)
108219221	1.73071	5e-05	probable pectin methyltransferase QUA2(LOC108219221)
108211320	1.72933	5e-05	uncharacterized LOC108211320(LOC108211320)
108227773	1.7273	5e-05	beta-glucosidase BoGH3B-like(LOC108227773)
108200976	1.72468	0.00195	RING-H2 finger protein ATL46(LOC108200976)
108209241	1.72353	0.0038	heat shock cognate 70 kDa protein-like(LOC108209241)
108223154	1.72309	5e-05	C2 domain-containing protein At1g53590(LOC108223154)
108225273	1.72309	5e-05	HVA22-like protein e(LOC108225273)
108192332	1.72191	0.0008	beta-galactosidase-like(LOC108192332)
108219229	1.72171	5e-05	uncharacterized protein At1g04910-like(LOC108219229)
108198673	1.72135	0.00025	meiotic recombination protein DMC1 homolog(LOC108198673)
108214773	1.72108	0.0004	uncharacterized LOC108214773(LOC108214773)
108202417	1.71987	5e-05	cellulose synthase A catalytic subunit 3 [UDP-forming](LOC108202417)
108218986	1.71821	5e-05	calcium-transporting ATPase 9, plasma membrane-type-like(LOC108218986)
108204348	1.71762	5e-05	G-type lectin S-receptor-like serine/threonine-protein kinase At4g27290(LOC108204348)
108213540	1.71748	0.00145	miraculin-like(LOC108213540)
108209335	1.71427	5e-05	auxin response factor 4(LOC108209335)
108227923	1.71366	5e-05	4-coumarate--CoA ligase 1(LOC108227923)
108210449	1.71362	5e-05	uncharacterized LOC108210449(LOC108210449)
108210451	1.71362	5e-05	zinc finger AN1 and C2H2 domain-containing stress-associated protein 13(LOC108210451)
108210585	1.713	0.0002	mechanosensitive ion channel protein 6-like(LOC108210585)
108213991	1.713	0.0002	mechanosensitive ion channel protein 6-like(LOC108213991)
108208990	1.71196	5e-05	pentatricopeptide repeat-containing protein At3g02490, mitochondrial-like(LOC108208990)
108210400	1.71049	0.0037	probable calcium-binding protein CML41(LOC108210400)
108195475	1.71046	5e-05	protein SPIRRIG(LOC108195475)
108219782	1.71038	5e-05	transcription factor bHLH35-like(LOC108219782)
108216596	1.70895	5e-05	methyl-CpG-binding domain protein 4-like protein(LOC108216596)
108227466	1.70845	5e-05	cellulose synthase-like protein D3(LOC108227466)
108206019	1.7084	5e-05	methylsterol monooxygenase 1-1-like(LOC108206019)
108204772	1.70783	0.0002	transcription factor DIVARICATA-like(LOC108204772)
108223341	1.70743	0.0006	isocitrate lyase-like(LOC108223341)
108204610	1.70611	5e-05	uncharacterized LOC108204610(LOC108204610)
108219374	1.70504	5e-05	cationic amino acid transporter 4, vacuolar-like(LOC108219374)
108223199	1.70078	5e-05	splicing factor 3B subunit 3-like(LOC108223199)
108200870	1.70024	5e-05	serine carboxypeptidase-like 50(LOC108200870)
108210966	1.69854	0.0096	anthocyanidin 3-O-glucosyltransferase 2-like(LOC108210966)
108227749	1.69685	5e-05	SPX and EXS domain-containing protein 1-like(LOC108227749)
108202886	1.69389	0.0039	protein NLP3-like(LOC108202886)
108222247	1.69353	0.0062	uncharacterized LOC108222247(LOC108222247)
108203102	1.69317	0.0002	proline-rich receptor-like protein kinase PERK9(LOC108203102)
108224876	1.69134	5e-05	probable disease resistance protein At5g66900(LOC108224876)
108195497	1.69122	0.003	binding partner of ACD11 1-like(LOC108195497)
108210995	1.69108	5e-05	ABC transporter G family member 8-like(LOC108210995)
108211411	1.68965	5e-05	miraculin-like(LOC108211411)
108211768	1.689	0.00785	uncharacterized LOC108211768(LOC108211768)
108197440	1.68866	0.00015	ammonium transporter 2-like(LOC108197440)
108211176	1.68784	0.00265	UNC93-like protein 1(LOC108211176)
108215725	1.68654	5e-05	extensin-like(LOC108215725)
108198646	1.68496	0.00015	transcription factor bHLH92-like(LOC108198646)
108209042	1.68169	0.00305	protein DAMAGED DNA-BINDING 2(LOC108209042)
108194467	1.67702	5e-05	extensin-2-like(LOC108194467)
108196098	1.67528	5e-05	uncharacterized LOC108196098(LOC108196098)
108227289	1.67498	5e-05	F-box protein At5g06550(LOC108227289)
108202927	1.67464	5e-05	probable aspartyl aminopeptidase(LOC108202927)
108210555	1.67333	5e-05	AAA-ATPase At2g46620-like(LOC108210555)
108201904	1.6716	5e-05	flavonol sulfotransferase-like(LOC108201904)
108209258	1.67143	5e-05	probable phospholipid-transporting ATPase 4(LOC108209258)
108219923	1.67062	5e-05	glucose-6-phosphate/phosphate translocator 2, chloroplastic-like(LOC108219923)
108209884	1.66726	5e-05	lysine-specific demethylase JMJ706-like(LOC108209884)
108214965	1.66655	5e-05	cyclic nucleotide-gated ion channel 1(LOC108214965)
108195861	1.66655	5e-05	pyrophosphate-energized vacuolar membrane proton pump(LOC108195861)
108200501	1.66237	5e-05	protein EI24 homolog(LOC108200501)
108220778	1.66171	5e-05	uncharacterized LOC108220778(LOC108220778)
108201858	1.65746	5e-05	homocysteine S-methyltransferase 2-like(LOC108201858)
108207935	1.65685	5e-05	zinc finger CCCH domain-containing protein 66-like(LOC108207935)
108204299	1.65465	5e-05	uncharacterized LOC108204299(LOC108204299)
108220217	1.65355	0.00245	AUGMIN subunit 8(LOC108220217)
108218559	1.65193	5e-05	TMV resistance protein N-like(LOC108218559)
108206408	1.65073	0.0011	uncharacterized LOC108206408(LOC108206408)
108204042	1.65034	0.0003	periodic tryptophan protein 2-like(LOC108204042)
108192532	1.65034	0.0003	U3 small nucleolar RNA-associated protein 4-like(LOC108192532)
108220534	1.64859	5e-05	receptor-like serine/threonine-protein kinase ALE2(LOC108220534)
108225495	1.64832	0.0021	carnosine N-methyltransferase-like(LOC108225495)
108219015	1.64712	5e-05	protein LONGIFOLIA 1-like(LOC108219015)
108227965	1.64593	5e-05	transketolase, chloroplastic(LOC108227965)
108193390	1.64533	5e-05	TVP38/TMEM64 family membrane protein slr0305-like(LOC108193390)
108194032	1.64491	0.0002	LOB domain-containing protein 37-like(LOC108194032)
108214882	1.64371	0.00225	U-box domain-containing protein 30-like(LOC108214882)
108219238	1.64246	5e-05	uncharacterized LOC108219238(LOC108219238)
108224105	1.64232	0.0037	probable methyltransferase PMT15(LOC108224105)
108218960	1.63909	5e-05	uncharacterized LOC108218960(LOC108218960)
108193855	1.63698	0.0005	uncharacterized LOC108193855(LOC108193855)
108192744	1.63504	5e-05	calcium-binding allergen Ole e 8-like(LOC108192744)
108214943	1.63389	0.0024	cationic amino acid transporter 6, chloroplastic-like(LOC108214943)
108197510	1.6334	5e-05	NHP2-like protein 1(LOC108197510)
108224881	1.63339	0.0006	probable phospholipid-transporting ATPase 4(LOC108224881)
108215365	1.63064	0.00595	uncharacterized LOC108215365(LOC108215365)
108204915	1.62972	5e-05	probable WRKY transcription factor 33(LOC108204915)
108227891	1.62877	5e-05	diacylglycerol kinase 2(LOC108227891)
108196014	1.62641	5e-05	uncharacterized LOC108196014(LOC108196014)
108207247	1.62461	0.0031	glycine cleavage system H protein 2, mitochondrial-like(LOC108207247)
108194188	1.62432	0.00025	squamosa promoter-binding protein 1-like(LOC108194188)
108224833	1.62298	5e-05	transmembrane protein 184C-like(LOC108224833)
108226468	1.62174	0.0005	50S ribosomal protein L9-like(LOC108226468)
108223491	1.61973	5e-05	cucumber peeling cupredoxin-like(LOC108223491)
108192583	1.61884	0.00065	uncharacterized LOC108192583(LOC108192583)
108227824	1.61814	5e-05	capsanthin/capsorubin synthase, chromoplastic-like(LOC108227824)
108197369	1.61761	0.00455	uncharacterized LOC108197369(LOC108197369)
108209074	1.61752	5e-05	paramyosin(LOC108209074)
108220409	1.61729	0.0043	uncharacterized LOC108220409(LOC108220409)
108223305	1.61684	5e-05	protein ENHANCED DOWNY MILDEW 2-like(LOC108223305)
108219342	1.61618	5e-05	reticulon-like protein B21(LOC108219342)
108215462	1.61581	5e-05	uncharacterized LOC108215462(LOC108215462)
108194159	1.61568	0.00205	methyltransferase-like protein 13(LOC108194159)
108209084	1.61568	5e-05	NADP-dependent malic enzyme, chloroplastic-like(LOC108209084)
108209878	1.61527	5e-05	DNA replication licensing factor MCM7(LOC108209878)
108223816	1.6127	5e-05	kinesin-like protein KIN-7G(LOC108223816)
108216099	1.61246	0.0027	F-box/FBD/LRR-repeat protein At1g13570-like(LOC108216099)
108228130	1.6105	5e-05	uncharacterized protein At5g05190-like(LOC108228130)
108194628	1.60995	0.0004	uncharacterized LOC108194628(LOC108194628)
108215665	1.6093	5e-05	inactive TPR repeat-containing thioredoxin TTL3(LOC108215665)
108194056	1.60878	5e-05	DNA-(apurinic or apyrimidinic site) lyase-like(LOC108194056)
108211333	1.60867	0.0009	uncharacterized isomerase BH0283-like(LOC108211333)
108225748	1.6077	5e-05	U-box domain-containing protein 26(LOC108225748)
108196150	1.60484	5e-05	protein SCAR4(LOC108196150)
108220121	1.60311	5e-05	9-cis-epoxycarotenoid dioxygenase NCED1, chloroplastic-like(LOC108220121)
108200941	1.60152	0.00485	annexin D4(LOC108200941)
108202639	1.60147	5e-05	protein NETWORKED 1D-like(LOC108202639)
108199338	1.6001	5e-05	phosphoglucan, water dikinase, chloroplastic(LOC108199338)
108200400	1.59923	0.00545	probable inactive leucine-rich repeat receptor-like protein kinase At1g66830(LOC108200400)
108210578	1.59794	5e-05	coronatine-insensitive protein 1-like(LOC108210578)
108226265	1.59493	5e-05	uncharacterized LOC108226265(LOC108226265)
108193509	1.59273	5e-05	patatin-like protein 2(LOC108193509)
108220105	1.59263	0.0001	beta-bisabolene synthase-like(LOC108220105)
108216043	1.59252	5e-05	DNA-directed RNA polymerase III subunit RPC3-like(LOC108216043)
108217056	1.59175	5e-05	heavy metal-associated isoprenylated plant protein 26(LOC108217056)
108195926	1.59174	5e-05	probable receptor-like protein kinase At3g55450(LOC108195926)
108213451	1.59056	0.0031	bidirectional sugar transporter SWEET2-like(LOC108213451)
108197538	1.58926	0.00105	protein NRT1/ PTR FAMILY 8.1-like(LOC108197538)
108193730	1.5878	5e-05	leucine-rich repeat extensin-like protein 3(LOC108193730)
108193714	1.58637	5e-05	U-box domain-containing protein 19-like(LOC108193714)
108206250	1.58597	5e-05	Fanconi anemia group D2 protein(LOC108206250)
108224664	1.58554	5e-05	protein YLS9(LOC108224664)
108212286	1.58305	0.0006	uncharacterized LOC108212286(LOC108212286)
108199620	1.583	5e-05	uncharacterized LOC108199620(LOC108199620)
108210648	1.58164	5e-05	basic 7S globulin-like(LOC108210648)
108200613	1.5803	5e-05	germin-like protein 5-1(LOC108200613)
108204593	1.57972	5e-05	uncharacterized LOC108204593(LOC108204593)
108201663	1.57848	0.0001	auxin-induced protein AUX28-like(LOC108201663)
108192906	1.57846	5e-05	cytochrome P450 71B34-like(LOC108192906)
108208680	1.57657	0.00355	uncharacterized LOC108208680(LOC108208680)
108224526	1.57629	0.0065	cysteine protease XCP2-like(LOC108224526)
108215161	1.57577	5e-05	repetitive proline-rich cell wall protein 1-like(LOC108215161)
108204524	1.57557	0.00345	F-box protein At3g07870(LOC108204524)
108222045	1.57373	0.005	uncharacterized LOC108222045(LOC108222045)
108209344	1.57207	0.0068	heat stress transcription factor A-4c-like(LOC108209344)
108206071	1.57076	0.00095	putative glucose-6-phosphate 1-epimerase(LOC108206071)
108224693	1.56986	5e-05	abscisic acid 8'-hydroxylase 4-like(LOC108224693)
108212651	1.56768	0.0073	vegetative cell wall protein gp1-like(LOC108212651)
108201998	1.56485	0.0066	uncharacterized LOC108201998(LOC108201998)
108224392	1.56462	5e-05	E3 ubiquitin-protein ligase ATL6(LOC108224392)
108224241	1.56169	0.0057	beta-glucuronosyltransferase GlcAT14A-like(LOC108224241)
108206564	1.56073	5e-05	dof zinc finger protein DOF4.6(LOC108206564)
108206317	1.56022	5e-05	protein ACCELERATED CELL DEATH 6-like(LOC108206317)
108209705	1.55932	5e-05	acidic endochitinase SE2-like(LOC108209705)
108209706	1.55932	5e-05	uncharacterized LOC108209706(LOC108209706)
108220137	1.55741	5e-05	ribulose bisphosphate carboxylase small chain, chloroplastic-like(LOC108220137)
108194026	1.55739	5e-05	biotin carboxylase 1, chloroplastic-like(LOC108194026)
108197370	1.55738	0.0094	uncharacterized LOC108197370(LOC108197370)
108215787	1.55733	0.0036	AT-hook motif nuclear-localized protein 27(LOC108215787)
108213312	1.55234	0.0058	inositol-tetrakisphosphate 1-kinase 1-like(LOC108213312)
108227179	1.55118	5e-05	alanine--tRNA ligase(LOC108227179)
108203177	1.54803	0.00075	acetylajmalan esterase-like(LOC108203177)
108214685	1.5466	5e-05	putative receptor-like protein kinase At1g72540(LOC108214685)
108214686	1.5466	5e-05	serine/threonine-protein kinase At5g01020-like(LOC108214686)
108214687	1.5466	5e-05	serine/threonine-protein kinase At5g01020-like(LOC108214687)
108225771	1.54609	5e-05	ethylene-responsive transcription factor ERF109-like(LOC108225771)
108197747	1.54517	5e-05	uncharacterized LOC108197747(LOC108197747)
108195817	1.54415	0.00095	uncharacterized LOC108195817(LOC108195817)
108217531	1.54338	5e-05	uncharacterized LOC108217531(LOC108217531)
108204568	1.54308	0.0013	ABC transporter B family member 21-like(LOC108204568)
108215929	1.54284	5e-05	UDP-glycosyltransferase 91A1-like(LOC108215929)
108207849	1.54283	5e-05	uncharacterized LOC108207849(LOC108207849)
108205999	1.54215	0.0013	type I inositol polyphosphate 5-phosphatase 2(LOC108205999)
108224365	1.54175	5e-05	protein NETWORKED 4B-like(LOC108224365)
108225528	1.54093	0.00135	uncharacterized LOC108225528(LOC108225528)
108226244	1.53919	5e-05	potassium channel SKOR(LOC108226244)
108227241	1.53803	5e-05	monocopper oxidase-like protein SKS1(LOC108227241)
108199715	1.53802	5e-05	uncharacterized LOC108199715(LOC108199715)
108193421	1.53755	0.0001	thiamine biosynthetic bifunctional enzyme TH1, chloroplastic-like(LOC108193421)
108214749	1.53733	0.00755	cysteine-rich receptor-like protein kinase 3(LOC108214749)
108196816	1.53658	5e-05	beta-1,4-mannosyl-glycoprotein 4-beta-N-acetylglucosaminyltransferase-like(LOC108196816)
108206621	1.53473	5e-05	21 kDa protein-like(LOC108206621)
108211133	1.5346	0.0042	alpha,alpha-trehalose-phosphate synthase [UDP-forming] 1-like(LOC108211133)
108199976	1.53314	5e-05	L-ascorbate oxidase homolog(LOC108199976)
108220940	1.52994	0.0012	RPM1-interacting protein 4-like(LOC108220940)
108204506	1.52938	0.0001	uncharacterized LOC108204506(LOC108204506)
108193425	1.52874	5e-05	chaperone protein dnaJ 16(LOC108193425)
108194118	1.52801	0.00015	sec14 cytosolic factor(LOC108194118)
108195781	1.52644	5e-05	DNA polymerase alpha catalytic subunit(LOC108195781)
108214936	1.52641	5e-05	UV-B-induced protein At3g17800, chloroplastic-like(LOC108214936)
108206770	1.5246	5e-05	uncharacterized LOC108206770(LOC108206770)
108210260	1.52414	0.00455	BTB/POZ domain-containing protein At1g30440-like(LOC108210260)
108227605	1.52257	0.00605	dehydrodolichyl diphosphate synthase complex subunit NUS1-like(LOC108227605)
108227755	1.5225	5e-05	kinesin-like protein KIN-7E(LOC108227755)
108194078	1.52135	5e-05	uncharacterized LOC108194078(LOC108194078)
108228120	1.51948	5e-05	G-type lectin S-receptor-like serine/threonine-protein kinase At4g27290(LOC108228120)
108224145	1.51731	5e-05	glutamate receptor 3.7-like(LOC108224145)
108219690	1.51663	5e-05	probable RNA-dependent RNA polymerase 5(LOC108219690)
108210506	1.51629	5e-05	uncharacterized LOC108210506(LOC108210506)
108206228	1.51574	5e-05	FK506-binding protein 4-like(LOC108206228)
108226237	1.51487	5e-05	protein MARD1-like(LOC108226237)
108207791	1.5142	0.0009	pentatricopeptide repeat-containing protein At4g16835, mitochondrial(LOC108207791)
108225024	1.51235	0.0001	TBC1 domain family member 2B-like(LOC108225024)
108219462	1.51115	5e-05	leucine-rich repeat receptor-like protein kinase PXL1(LOC108219462)
108216717	1.50992	0.00125	CASP-like protein 4C2(LOC108216717)
108205269	1.50885	5e-05	elongation factor 1-gamma 2-like(LOC108205269)
108218357	1.50864	5e-05	eukaryotic translation initiation factor 4G-like(LOC108218357)
108209419	1.50822	5e-05	DEAD-box ATP-dependent RNA helicase 31-like(LOC108209419)
108219182	1.5071	5e-05	amino acid permease 6-like(LOC108219182)
108203470	1.50567	5e-05	uncharacterized LOC108203470(LOC108203470)
108218674	1.50314	0.0003	beta-glucosidase 18-like(LOC108218674)
108201839	1.49991	5e-05	mannosyl-oligosaccharide glucosidase GCS1(LOC108201839)
108214234	1.49749	5e-05	importin-5-like(LOC108214234)
108192870	1.49675	5e-05	beta-glucosidase BoGH3B-like(LOC108192870)
108205352	1.4947	5e-05	protein WVD2-like 7(LOC108205352)
108224021	1.49392	0.00235	probable protein phosphatase 2C 23(LOC108224021)
108219573	1.4937	5e-05	2-dehydro-3-deoxyphosphooctonate aldolase 1(LOC108219573)
108199665	1.49338	5e-05	ras-related protein RABA1f(LOC108199665)
108193014	1.49336	0.0002	protein timeless homolog(LOC108193014)
108208929	1.49257	0.0079	uncharacterized LOC108208929(LOC108208929)
108200535	1.49181	5e-05	xyloglucan 6-xylosyltransferase 1-like(LOC108200535)
108206111	1.48996	0.00165	calmodulin-binding receptor-like cytoplasmic kinase 2(LOC108206111)
108220219	1.48866	5e-05	phosphoglycerate mutase-like protein 1(LOC108220219)
108220955	1.48661	0.0003	uncharacterized LOC108220955(LOC108220955)
108222145	1.48661	0.0003	uncharacterized LOC108222145(LOC108222145)
108222467	1.48661	0.0003	uncharacterized LOC108222467(LOC108222467)
108204796	1.48471	5e-05	F-box protein SKP2A-like(LOC108204796)
108204797	1.48471	5e-05	U-box domain-containing protein 28-like(LOC108204797)
108227809	1.48389	0.00255	cinnamoyl-CoA reductase 1-like(LOC108227809)
108207955	1.48272	0.00045	cysteine-rich receptor-like protein kinase 19(LOC108207955)
108207954	1.48272	0.00045	LEAF RUST 10 DISEASE-RESISTANCE LOCUS RECEPTOR-LIKE PROTEIN KINASE-like 2.1(LOC108207954)
108200580	1.4825	0.0002	high affinity nitrate transporter 2.5-like(LOC108200580)
108211911	1.48221	0.0099	pathogen-related protein-like(LOC108211911)
108205157	1.48183	5e-05	UDP-N-acetylglucosamine diphosphorylase 1(LOC108205157)
108202898	1.48107	5e-05	OBERON-like protein(LOC108202898)
108199788	1.48095	5e-05	uncharacterized LOC108199788(LOC108199788)
108206529	1.4808	0.009	putative F-box protein At4g21240(LOC108206529)
108203409	1.48043	5e-05	sugar transporter ERD6-like 7(LOC108203409)
108199447	1.47916	5e-05	CBL-interacting serine/threonine-protein kinase 14(LOC108199447)
108201870	1.47805	0.0002	calmodulin(LOC108201870)
108213720	1.47776	0.00925	ankyrin repeat-containing protein At5g02620-like(LOC108213720)
108225439	1.47691	0.00735	protein BOBBER 2-like(LOC108225439)
108213978	1.47618	5e-05	E3 ubiquitin-protein ligase UPL1-like(LOC108213978)
108202734	1.47383	5e-05	serine/threonine-protein kinase STY8(LOC108202734)
108193270	1.47247	5e-05	protein-ribulosamine 3-kinase, chloroplastic(LOC108193270)
108194040	1.47133	5e-05	protein BIG GRAIN 1-like B(LOC108194040)
108197434	1.47006	0.0074	basic 7S globulin-like(LOC108197434)
108207885	1.46976	0.00375	uncharacterized LOC108207885(LOC108207885)
108227033	1.46713	0.0004	NAD(H) kinase 1-like(LOC108227033)
108200367	1.4654	5e-05	probable xyloglucan endotransglucosylase/hydrolase protein 27(LOC108200367)
108215780	1.46498	5e-05	UDP-glycosyltransferase 91A1-like(LOC108215780)
108227266	1.46401	0.0001	probable vacuolar amino acid transporter YPQ2(LOC108227266)
108197224	1.46275	5e-05	putative glucuronosyltransferase PGSIP8(LOC108197224)
108218461	1.46119	5e-05	transcription elongation factor SPT6-like(LOC108218461)
108206594	1.4605	5e-05	cytochrome P450 71A1-like(LOC108206594)
108209911	1.4605	5e-05	cytochrome P450 71A1-like(LOC108209911)
108206013	1.4593	5e-05	auxin response factor 3-like(LOC108206013)
108202801	1.45804	5e-05	probable boron transporter 2(LOC108202801)
108227133	1.45675	0.00015	probable LRR receptor-like serine/threonine-protein kinase At1g53430(LOC108227133)
108215811	1.45623	5e-05	aspartic proteinase Asp1-like(LOC108215811)
108219116	1.45568	5e-05	fimbrin-1-like(LOC108219116)
108205667	1.45458	5e-05	uncharacterized LOC108205667(LOC108205667)
108218753	1.45194	5e-05	trafficking protein particle complex subunit 11(LOC108218753)
108220330	1.4498	5e-05	probable stress-associated endoplasmic reticulum protein(LOC108220330)
108195735	1.44945	0.0046	uncharacterized LOC108195735(LOC108195735)
108196673	1.44926	5e-05	calmodulin-binding protein 60 A-like(LOC108196673)
108209442	1.44794	5e-05	putative potassium transporter 12(LOC108209442)
108194176	1.44568	5e-05	rop guanine nucleotide exchange factor 5-like(LOC108194176)
108210443	1.4451	0.00065	tRNA (guanine(37)-N1)-methyltransferase 1(LOC108210443)
108225289	1.44506	0.00075	1-aminocyclopropane-1-carboxylate oxidase homolog 12-like(LOC108225289)
108227096	1.44495	0.00035	protein DETOXIFICATION 42(LOC108227096)
108205150	1.44417	5e-05	ABC transporter G family member 11-like(LOC108205150)
108204507	1.4433	0.0033	SNF2 domain-containing protein CLASSY 3-like(LOC108204507)
108193449	1.4428	5e-05	transmembrane protein 184C-like(LOC108193449)
108218609	1.44252	5e-05	uncharacterized LOC108218609(LOC108218609)
108202798	1.44073	5e-05	probable sodium-coupled neutral amino acid transporter 6(LOC108202798)
108203967	1.44058	0.0002	helicase and polymerase-containing protein TEBICHI(LOC108203967)
108205892	1.44004	0.00245	protein E6-like(LOC108205892)
108223253	1.43992	5e-05	calcium uniporter protein 6, mitochondrial-like(LOC108223253)
108202974	1.43917	0.0004	multicopper oxidase LPR1-like(LOC108202974)
108216309	1.43895	5e-05	protein WVD2-like 4(LOC108216309)
108209440	1.43884	5e-05	primary amine oxidase-like(LOC108209440)
108210986	1.43815	5e-05	probable folate-biopterin transporter 7(LOC108210986)
108199958	1.43626	0.0004	flavin-dependent oxidoreductase FOX2-like(LOC108199958)
108210529	1.43626	5e-05	kinesin-like protein KIN-5B(LOC108210529)
108213048	1.43526	5e-05	ethylene-responsive transcription factor ERF039-like(LOC108213048)
108209824	1.43488	5e-05	B2 protein(LOC108209824)
108215472	1.43404	0.00125	type IV inositol polyphosphate 5-phosphatase 3-like(LOC108215472)
108220264	1.43401	5e-05	uncharacterized LOC108220264(LOC108220264)
108199929	1.43398	5e-05	cellulose synthase-like protein D3(LOC108199929)
108212605	1.43149	5e-05	GDSL esterase/lipase At1g54790-like(LOC108212605)
108213683	1.43149	5e-05	GDSL esterase/lipase At1g54790-like(LOC108213683)
108212597	1.43149	5e-05	kinesin-like protein KIN-1(LOC108212597)
108218466	1.43039	5e-05	heat shock cognate 70 kDa protein 2-like(LOC108218466)
108193785	1.43016	0.0003	uncharacterized LOC108193785(LOC108193785)
108195315	1.43008	0.0017	protein CHLORORESPIRATORY REDUCTION 7, chloroplastic(LOC108195315)
108216213	1.42986	5e-05	allene oxide cyclase 4, chloroplastic-like(LOC108216213)
108218163	1.42707	5e-05	uncharacterized LOC108218163(LOC108218163)
108224226	1.42651	0.003	protein NUCLEAR FUSION DEFECTIVE 4-like(LOC108224226)
108209500	1.42405	5e-05	ABC transporter B family member 20-like(LOC108209500)
108212728	1.42395	5e-05	alpha-aminoadipic semialdehyde synthase-like(LOC108212728)
108211899	1.42373	5e-05	sister chromatid cohesion 1 protein 1(LOC108211899)
108193805	1.42355	0.0013	RNA pseudouridine synthase 6, chloroplastic-like(LOC108193805)
108198694	1.42281	0.0004	mitochondrial substrate carrier family protein P(LOC108198694)
108223734	1.42219	5e-05	cytochrome b561 and DOMON domain-containing protein At5g35735-like(LOC108223734)
108205878	1.42168	0.00505	ferric reduction oxidase 2-like(LOC108205878)
108196792	1.42051	5e-05	ABC transporter G family member 21(LOC108196792)
108216442	1.41996	5e-05	GDSL esterase/lipase At4g10955-like(LOC108216442)
108192900	1.41984	0.00085	long chain acyl-CoA synthetase 6, peroxisomal-like(LOC108192900)
108204683	1.41931	5e-05	uncharacterized LOC108204683(LOC108204683)
108208998	1.41836	0.00465	uncharacterized LOC108208998(LOC108208998)
108210675	1.41719	0.0003	alpha carbonic anhydrase 1, chloroplastic-like(LOC108210675)
108223664	1.41687	0.0001	uncharacterized LOC108223664(LOC108223664)
108223514	1.41426	0.00045	probable LRR receptor-like serine/threonine-protein kinase At1g06840(LOC108223514)
108193777	1.41269	5e-05	probable receptor-like protein kinase At1g80640(LOC108193777)
108206792	1.41131	5e-05	fibrous sheath CABYR-binding protein-like(LOC108206792)
108192265	1.41098	0.00335	origin of replication complex subunit 1A-like(LOC108192265)
108192949	1.41091	5e-05	autophagy-related protein 3(LOC108192949)
108213256	1.41043	0.00135	putative F-box protein At3g16210(LOC108213256)
108204137	1.40989	0.00095	chromatin modification-related protein EAF1 A-like(LOC108204137)
108202272	1.40956	5e-05	callose synthase 3(LOC108202272)
108208021	1.40949	0.00105	uncharacterized LOC108208021(LOC108208021)
108214229	1.40919	5e-05	ARF guanine-nucleotide exchange factor GNOM-like(LOC108214229)
108223656	1.4089	5e-05	uncharacterized LOC108223656(LOC108223656)
108219555	1.40888	0.0078	60S acidic ribosomal protein P2-like(LOC108219555)
108209962	1.40722	5e-05	probable ADP-ribosylation factor GTPase-activating protein AGD8(LOC108209962)
108226295	1.40677	5e-05	stem-specific protein TSJT1-like(LOC108226295)
108196896	1.40675	0.0062	uncharacterized LOC108196896(LOC108196896)
108208701	1.40599	5e-05	starch synthase 3, chloroplastic/amyloplastic(LOC108208701)
108225469	1.4055	0.00025	histone-lysine N-methyltransferase ATXR6(LOC108225469)
108220452	1.40388	0.00115	BRI1 kinase inhibitor 1-like(LOC108220452)
108193670	1.40251	5e-05	rapid alkalinization factor(LOC108193670)
108218349	1.40234	5e-05	probable LRR receptor-like serine/threonine-protein kinase At1g53440(LOC108218349)
108227400	1.40201	5e-05	probable galactinol--sucrose galactosyltransferase 2(LOC108227400)
108204533	1.40119	5e-05	DNA replication licensing factor MCM4(LOC108204533)
108196164	1.40078	0.00025	protein IQ-DOMAIN 1-like(LOC108196164)
108214408	1.39929	5e-05	subtilisin-like protease SBT1.8(LOC108214408)
108209804	1.39834	0.0002	cytochrome P450 98A2-like(LOC108209804)
108215865	1.39686	0.0008	phytochrome-associated serine/threonine-protein phosphatase 3-like(LOC108215865)
108193552	1.39681	0.0003	pantothenate kinase 1(LOC108193552)
108228009	1.39566	5e-05	topless-related protein 4-like(LOC108228009)
108215369	1.39484	0.00125	nudix hydrolase 15, mitochondrial(LOC108215369)
108205865	1.39299	5e-05	PTI1-like tyrosine-protein kinase 3(LOC108205865)
108206222	1.39211	0.00325	protein transport protein sec23-1(LOC108206222)
108200286	1.39183	5e-05	uncharacterized LOC108200286(LOC108200286)
108200287	1.39183	5e-05	uncharacterized LOC108200287(LOC108200287)
108193921	1.39105	0.0004	protein SRC2-like(LOC108193921)
108209566	1.3905	5e-05	DNA-directed RNA polymerase IV subunit 1-like(LOC108209566)
108211576	1.39009	0.00025	protein WVD2-like 7(LOC108211576)
108213591	1.38948	5e-05	F-box protein At1g61340-like(LOC108213591)
108204466	1.38923	5e-05	RING-H2 finger protein ATL54-like(LOC108204466)
108205379	1.38857	5e-05	biotin carboxylase 1, chloroplastic(LOC108205379)
108227999	1.38848	5e-05	sterol 3-beta-glucosyltransferase UGT80B1(LOC108227999)
108192513	1.38843	0.0002	cytochrome P450 83B1-like(LOC108192513)
108196336	1.3869	5e-05	peroxisomal membrane protein 11C-like(LOC108196336)
108217754	1.38527	0.00035	phenylalanine ammonia-lyase 3(LOC108217754)
108200647	1.38508	0.0009	DNA replication ATP-dependent helicase/nuclease DNA2(LOC108200647)
108205940	1.3845	0.0001	aspartyl protease family protein 2-like(LOC108205940)
108206592	1.38446	0.0002	WRKY transcription factor 22-like(LOC108206592)
108219065	1.38439	5e-05	glucomannan 4-beta-mannosyltransferase 2-like(LOC108219065)
108227151	1.38176	5e-05	DNA polymerase V(LOC108227151)
108210557	1.3807	5e-05	probable protein phosphatase 2C 25(LOC108210557)
108203339	1.38009	5e-05	uncharacterized LOC108203339(LOC108203339)
108218811	1.37976	5e-05	receptor-like protein kinase BRI1-like 3(LOC108218811)
108196927	1.37837	5e-05	CRS2-associated factor 2, chloroplastic(LOC108196927)
108193290	1.37749	0.0018	uncharacterized LOC108193290(LOC108193290)
108218661	1.37733	5e-05	putative disease resistance protein At4g19050(LOC108218661)
108206566	1.37729	0.0048	ATP-dependent DNA helicase Q-like 4A(LOC108206566)
108222708	1.37674	5e-05	ABC transporter I family member 19(LOC108222708)
108218971	1.37548	5e-05	auxin transporter-like protein 3(LOC108218971)
108196643	1.3753	0.0002	DNA-(apurinic or apyrimidinic site) lyase 2(LOC108196643)
108227340	1.37501	5e-05	DNA-directed RNA polymerase I subunit 1(LOC108227340)
108204860	1.37449	0.0003	putative kinase-like protein TMKL1(LOC108204860)
108211677	1.37326	5e-05	calcium-binding protein CML24-like(LOC108211677)
108218503	1.37293	0.0005	uncharacterized LOC108218503(LOC108218503)
108211586	1.37178	0.00455	serine/threonine-protein kinase OXI1(LOC108211586)
108208912	1.37154	5e-05	uncharacterized LOC108208912(LOC108208912)
108215380	1.37132	5e-05	DNA (cytosine-5)-methyltransferase 1A-like(LOC108215380)
108205840	1.37115	0.0001	5'-nucleotidase SurE-like(LOC108205840)
108196468	1.36947	5e-05	probable serine/threonine-protein kinase At1g54610(LOC108196468)
108207958	1.36843	5e-05	MLO-like protein 12(LOC108207958)
108223265	1.36829	0.00015	protein NRT1/ PTR FAMILY 6.4-like(LOC108223265)
108195709	1.36827	5e-05	ATP-dependent helicase BRM(LOC108195709)
108222731	1.36777	5e-05	probable glutamyl endopeptidase, chloroplastic(LOC108222731)
108218671	1.36764	5e-05	uncharacterized LOC108218671(LOC108218671)
108223317	1.36742	0.00095	phenylalanine ammonia-lyase 1(LOC108223317)
108220835	1.36686	5e-05	calmodulin-like protein 3(LOC108220835)
108200802	1.36666	0.0011	uncharacterized LOC108200802(LOC108200802)
108198342	1.36655	5e-05	uncharacterized LOC108198342(LOC108198342)
108219799	1.36642	5e-05	probable alpha-amylase 2(LOC108219799)
108199727	1.36608	5e-05	probable inactive purple acid phosphatase 2(LOC108199727)
108226133	1.36605	0.00015	probable cytosolic oligopeptidase A(LOC108226133)
108223554	1.36469	5e-05	condensin complex subunit 1(LOC108223554)
108192970	1.36408	5e-05	cannabidiolic acid synthase-like(LOC108192970)
108225101	1.36408	5e-05	cannabidiolic acid synthase-like(LOC108225101)
108213002	1.36374	0.0001	protein IQ-DOMAIN 1-like(LOC108213002)
108223877	1.36335	0.00025	metacaspase-1-like(LOC108223877)
108201806	1.36307	0.00325	probable nucleoredoxin 1(LOC108201806)
108200544	1.36283	5e-05	phosphoglycerate mutase-like protein AT74(LOC108200544)
108215280	1.36281	0.00055	bifunctional dethiobiotin synthetase/7,8-diamino-pelargonic acid aminotransferase, mitochondrial(LOC108215280)
108199629	1.36074	0.00305	putative calcium-transporting ATPase 13, plasma membrane-type(LOC108199629)
108196854	1.36054	0.0069	protein ZINC INDUCED FACILITATOR-LIKE 1-like(LOC108196854)
108192423	1.35991	0.00605	profilin-like(LOC108192423)
108220055	1.35874	5e-05	probable galacturonosyltransferase-like 7(LOC108220055)
108220598	1.35725	0.0096	uncharacterized LOC108220598(LOC108220598)
108220623	1.356	0.00015	condensin complex subunit 2(LOC108220623)
108212168	1.35302	5e-05	chaperone protein dnaJ 11, chloroplastic-like(LOC108212168)
108219859	1.35292	5e-05	uncharacterized LOC108219859(LOC108219859)
108196040	1.35187	5e-05	uncharacterized LOC108196040(LOC108196040)
108206759	1.35157	0.0044	transcription factor MYC2-like(LOC108206759)
108223759	1.35107	5e-05	glucomannan 4-beta-mannosyltransferase 2-like(LOC108223759)
108222840	1.34924	5e-05	probable pectin methyltransferase QUA2(LOC108222840)
108215528	1.34892	0.00055	H/ACA ribonucleoprotein complex non-core subunit NAF1(LOC108215528)
108222902	1.34544	5e-05	uncharacterized LOC108222902(LOC108222902)
108205673	1.34536	5e-05	coiled-coil domain-containing protein 130-like(LOC108205673)
108207718	1.34498	0.002	condensin-2 complex subunit D3(LOC108207718)
108196047	1.3443	5e-05	alpha-amylase(LOC108196047)
108193766	1.34374	5e-05	uncharacterized LOC108193766(LOC108193766)
108221084	1.34143	0.00535	uncharacterized LOC108221084(LOC108221084)
108211538	1.34072	0.0001	stress enhanced protein 2, chloroplastic(LOC108211538)
108219763	1.33848	5e-05	protein MARD1-like(LOC108219763)
108204415	1.33832	5e-05	uncharacterized LOC108204415(LOC108204415)
108224588	1.33775	0.00745	fimbrin-5-like(LOC108224588)
108220049	1.33723	5e-05	protein IQ-DOMAIN 1-like(LOC108220049)
108218939	1.33717	5e-05	probable 1-deoxy-D-xylulose-5-phosphate synthase 2, chloroplastic(LOC108218939)
108209987	1.33607	5e-05	mannosyl-oligosaccharide 1,2-alpha-mannosidase MNS3-like(LOC108209987)
108205446	1.33588	5e-05	uncharacterized LOC108205446(LOC108205446)
108205927	1.3333	5e-05	dynamin-related protein 1A-like(LOC108205927)
108225329	1.33286	5e-05	transcription factor bHLH47-like(LOC108225329)
108203079	1.33238	0.00035	protein WVD2-like 7(LOC108203079)
108213584	1.33186	5e-05	vacuolar protein sorting-associated protein 32 homolog 2-like(LOC108213584)
108220950	1.33182	0.00315	ABC transporter B family member 4-like(LOC108220950)
108214385	1.33124	0.00095	ankyrin repeat domain-containing protein 65-like(LOC108214385)
108211489	1.33106	0.0028	uncharacterized oxidoreductase At4g09670-like(LOC108211489)
108196487	1.33102	5e-05	long chain acyl-CoA synthetase 6, peroxisomal-like(LOC108196487)
108218567	1.33096	5e-05	uncharacterized LOC108218567(LOC108218567)
108225700	1.32948	0.00655	long chain acyl-CoA synthetase 6, peroxisomal-like(LOC108225700)
108193033	1.32884	5e-05	glycerophosphodiester phosphodiesterase GDPDL3-like(LOC108193033)
108195930	1.32785	5e-05	probable serine protease EDA2(LOC108195930)
108219501	1.32774	5e-05	alpha-1,4-glucan-protein synthase [UDP-forming] 2(LOC108219501)
108195923	1.32737	5e-05	probable glycosyltransferase At5g03795(LOC108195923)
108201914	1.32465	0.00025	glycine-rich protein A3-like(LOC108201914)
108227307	1.32442	5e-05	coatomer subunit alpha-1-like(LOC108227307)
108200012	1.32425	5e-05	uncharacterized LOC108200012(LOC108200012)
108224239	1.32299	5e-05	protein BONZAI 3(LOC108224239)
108220391	1.32294	5e-05	F-box/LRR-repeat protein 17(LOC108220391)
108199616	1.32257	0.00015	extra-large guanine nucleotide-binding protein 3-like(LOC108199616)
108223696	1.31811	5e-05	protein trichome birefringence-like(LOC108223696)
108202531	1.31592	0.0041	uncharacterized LOC108202531(LOC108202531)
108201888	1.31536	0.00105	ethylene-responsive transcription factor ERF109-like(LOC108201888)
108223136	1.31484	5e-05	UPF0261 protein mll9388(LOC108223136)
108204697	1.3146	5e-05	classical arabinogalactan protein 26(LOC108204697)
108213284	1.31433	5e-05	uncharacterized LOC108213284(LOC108213284)
108219325	1.31423	5e-05	probable serine/threonine-protein kinase WNK3(LOC108219325)
108204639	1.31353	0.00245	protein NRT1/ PTR FAMILY 1.2-like(LOC108204639)
108220638	1.31317	5e-05	probable sodium/metabolite cotransporter BASS1, chloroplastic(LOC108220638)
108197059	1.31315	5e-05	3beta-hydroxysteroid-dehydrogenase/decarboxylase(LOC108197059)
108214797	1.31264	5e-05	uncharacterized LOC108214797(LOC108214797)
108205056	1.31158	5e-05	probable pectinesterase/pectinesterase inhibitor 51(LOC108205056)
108214131	1.31015	5e-05	uncharacterized LOC108214131(LOC108214131)
108214633	1.30941	0.0001	mechanosensitive ion channel protein 6-like(LOC108214633)
108192546	1.30869	5e-05	alpha-aminoadipic semialdehyde synthase-like(LOC108192546)
108225537	1.30862	0.0037	uncharacterized LOC108225537(LOC108225537)
108223978	1.30771	5e-05	fasciclin-like arabinogalactan protein 7(LOC108223978)
108216182	1.30755	5e-05	classical arabinogalactan protein 5-like(LOC108216182)
108196481	1.30725	5e-05	uncharacterized protein At2g39920-like(LOC108196481)
108207949	1.30708	5e-05	uncharacterized LOC108207949(LOC108207949)
108196779	1.30688	5e-05	structural maintenance of chromosomes protein 4(LOC108196779)
108216674	1.3057	5e-05	ethylene-responsive transcription factor ERF014-like(LOC108216674)
108195469	1.30562	0.0007	transcription factor CYCLOIDEA-like(LOC108195469)
108218599	1.30474	5e-05	scarecrow-like protein 21(LOC108218599)
108226461	1.303	0.0023	bZIP transcription factor 27-like(LOC108226461)
108220466	1.3029	0.0013	nucleobase-ascorbate transporter 6-like(LOC108220466)
108225312	1.30277	0.0023	PLASMODESMATA CALLOSE-BINDING PROTEIN 5-like(LOC108225312)
108225743	1.30252	0.00775	uncharacterized LOC108225743(LOC108225743)
108199450	1.30237	5e-05	DExH-box ATP-dependent RNA helicase DExH12-like(LOC108199450)
108216615	1.30205	0.0001	zinc finger protein WIP2(LOC108216615)
108193941	1.3019	5e-05	cytochrome P450 85A1(LOC108193941)
108223593	1.30184	0.0001	esterase AGAP003155-like(LOC108223593)
108194334	1.30099	0.0002	nucleoside diphosphate kinase 1-like(LOC108194334)
108199730	1.30012	5e-05	UDP-glycosyltransferase 89B2-like(LOC108199730)
108200094	1.29967	5e-05	DNA replication licensing factor MCM2(LOC108200094)
108194436	1.2995	5e-05	uncharacterized LOC108194436(LOC108194436)
108210463	1.29948	5e-05	ribosome-recycling factor(LOC108210463)
108218221	1.29738	0.00275	protein SIEVE ELEMENT OCCLUSION B-like(LOC108218221)
108226143	1.29524	0.0009	uncharacterized LOC108226143(LOC108226143)
108225599	1.29276	0.0004	RINT1-like protein MAG2(LOC108225599)
108196869	1.29262	0.00165	protein MOS2-like(LOC108196869)
108227169	1.29101	5e-05	uncharacterized LOC108227169(LOC108227169)
108221708	1.28999	5e-05	receptor-like protein 12(LOC108221708)
108221709	1.28999	5e-05	receptor-like protein 12(LOC108221709)
108214150	1.28994	5e-05	protein furry homolog-like(LOC108214150)
108227972	1.28974	0.0006	polyubiquitin(LOC108227972)
108227303	1.28974	0.0006	polyubiquitin-like(LOC108227303)
108206432	1.28897	0.0048	GTPase Der(LOC108206432)
108225222	1.28781	0.0022	uncharacterized LOC108225222(LOC108225222)
108223657	1.28734	5e-05	probable E3 ubiquitin-protein ligase RHG1A(LOC108223657)
108228128	1.28691	0.0001	acyl-coenzyme A oxidase 3, peroxisomal-like(LOC108228128)
108206058	1.28626	0.00015	bZIP transcription factor 53-like(LOC108206058)
108199445	1.28625	5e-05	leucine-rich repeat extensin-like protein 4(LOC108199445)
108193991	1.28051	5e-05	serine carboxypeptidase-like 45(LOC108193991)
108200095	1.27909	5e-05	phosphatidylinositol:ceramide inositolphosphotransferase 2(LOC108200095)
108205914	1.27844	5e-05	probable protein phosphatase 2C 25(LOC108205914)
108211743	1.2781	5e-05	uncharacterized LOC108211743(LOC108211743)
108206320	1.27785	5e-05	putative receptor-like protein kinase At4g00960(LOC108206320)
108209131	1.27777	5e-05	CSC1-like protein ERD4(LOC108209131)
108223289	1.27773	5e-05	trans-cinnamate 4-monooxygenase(LOC108223289)
108202380	1.27683	5e-05	ABC transporter C family member 14-like(LOC108202380)
108201694	1.27615	0.00695	organic cation/carnitine transporter 7-like(LOC108201694)
108215583	1.27609	0.00245	phytosulfokine receptor 2(LOC108215583)
108206275	1.2732	5e-05	probable carboxylesterase 16(LOC108206275)
108209590	1.26858	5e-05	uncharacterized protein At5g08430(LOC108209590)
108199449	1.26851	5e-05	protein tesmin/TSO1-like CXC 2(LOC108199449)
108205767	1.26716	5e-05	riboflavin biosynthesis protein PYRD, chloroplastic(LOC108205767)
108194216	1.26698	0.00535	vacuolar iron transporter 1(LOC108194216)
108212117	1.26693	0.00795	50S ribosomal protein L24-like(LOC108212117)
108219337	1.26693	5e-05	chaperone protein dnaJ 10-like(LOC108219337)
108196855	1.26684	0.0002	26S protease regulatory subunit 6B homolog(LOC108196855)
108223559	1.26679	5e-05	SNAP25 homologous protein SNAP33(LOC108223559)
108210201	1.26636	5e-05	kinesin-like protein KIN-7K, chloroplastic(LOC108210201)
108223478	1.26595	5e-05	OBERON-like protein(LOC108223478)
108213245	1.26566	0.00085	F-box/FBD/LRR-repeat protein At1g13570-like(LOC108213245)
108193689	1.26479	0.00215	protein SIEL(LOC108193689)
108204463	1.26346	5e-05	uncharacterized LOC108204463(LOC108204463)
108203999	1.2632	5e-05	probable methyltransferase PMT24(LOC108203999)
108215415	1.26309	0.00635	uncharacterized LOC108215415(LOC108215415)
108211663	1.26265	0.00925	phosphatidylinositol:ceramide inositolphosphotransferase 2-like(LOC108211663)
108215740	1.26264	0.0001	gibberellin-regulated protein 14-like(LOC108215740)
108197155	1.26253	0.0002	chaperone protein dnaJ 15(LOC108197155)
108199952	1.26126	5e-05	receptor like protein kinase S.2-like(LOC108199952)
108208846	1.26068	0.00045	uncharacterized LOC108208846(LOC108208846)
108214239	1.25913	5e-05	coatomer subunit alpha-1-like(LOC108214239)
108193807	1.25805	5e-05	uncharacterized LOC108193807(LOC108193807)
108218855	1.25762	5e-05	probable L-type lectin-domain containing receptor kinase S.5(LOC108218855)
108208953	1.2554	5e-05	MACPF domain-containing protein CAD1-like(LOC108208953)
108227732	1.25429	5e-05	pectinesterase(LOC108227732)
108227373	1.25381	5e-05	calcium-transporting ATPase 4, plasma membrane-type-like(LOC108227373)
108214743	1.25281	5e-05	DNA-binding protein SMUBP-2(LOC108214743)
108202453	1.25245	5e-05	clustered mitochondria protein(LOC108202453)
108206576	1.25187	0.0034	CDT1-like protein a, chloroplastic(LOC108206576)
108205770	1.25119	5e-05	ras-related protein RABD2c(LOC108205770)
108200625	1.251	0.0006	zinc finger protein WIP2-like(LOC108200625)
108224242	1.25077	0.00825	protein EMBRYO SAC DEVELOPMENT ARREST 3, chloroplastic(LOC108224242)
108227287	1.25039	5e-05	uncharacterized LOC108227287(LOC108227287)
108218627	1.24975	5e-05	elongation factor 1-gamma-like(LOC108218627)
108218910	1.2478	5e-05	type IV inositol polyphosphate 5-phosphatase 3-like(LOC108218910)
108204134	1.24683	5e-05	formin-like protein 14(LOC108204134)
108225006	1.24674	0.00605	WAT1-related protein At5g07050-like(LOC108225006)
108210860	1.24545	0.00115	putative 12-oxophytodienoate reductase 11(LOC108210860)
108218990	1.24468	5e-05	glucomannan 4-beta-mannosyltransferase 2-like(LOC108218990)
108197078	1.24446	5e-05	uncharacterized LOC108197078(LOC108197078)
108214818	1.24422	5e-05	U-box domain-containing protein 34(LOC108214818)
108215187	1.24398	5e-05	guanine nucleotide-binding protein-like NSN1(LOC108215187)
108228093	1.24396	5e-05	uncharacterized LOC108228093(LOC108228093)
108214642	1.24345	5e-05	subtilisin-like protease SBT1.7(LOC108214642)
108218476	1.24338	5e-05	2-oxoglutarate dehydrogenase, mitochondrial(LOC108218476)
108198696	1.2412	0.00105	uncharacterized LOC108198696(LOC108198696)
108196408	1.24089	5e-05	sphingosine-1-phosphate lyase(LOC108196408)
108211958	1.24034	0.0054	uncharacterized LOC108211958(LOC108211958)
108193287	1.23975	5e-05	uncharacterized LOC108193287(LOC108193287)
108216218	1.23913	5e-05	cell cycle checkpoint protein RAD17(LOC108216218)
108194023	1.23907	0.0011	spindle and kinetochore-associated protein 1 homolog(LOC108194023)
108192935	1.23893	5e-05	receptor protein kinase TMK1-like(LOC108192935)
108201389	1.238	0.00045	molybdopterin synthase sulfur carrier subunit(LOC108201389)
108223497	1.23643	5e-05	uncharacterized LOC108223497(LOC108223497)
108204776	1.23527	0.0001	O-glucosyltransferase rumi-like(LOC108204776)
108223801	1.23513	0.00385	cytochrome P450 71B26-like(LOC108223801)
108223800	1.23513	0.00385	cytochrome P450 83B1-like(LOC108223800)
108216565	1.23448	0.00125	very-long-chain (3R)-3-hydroxyacyl-CoA dehydratase 2(LOC108216565)
108216032	1.23439	5e-05	F-box/LRR-repeat protein At3g48880-like(LOC108216032)
108205765	1.2333	0.00585	DNA repair protein RAD51 homolog 2(LOC108205765)
108215374	1.23294	0.0009	xyloglucan endotransglucosylase/hydrolase protein 9-like(LOC108215374)
108204759	1.23255	0.00415	4-coumarate--CoA ligase-like 9(LOC108204759)
108227394	1.23215	0.0002	probable LRR receptor-like serine/threonine-protein kinase At1g56140(LOC108227394)
108214884	1.23191	5e-05	uncharacterized LOC108214884(LOC108214884)
108200115	1.23176	0.00035	uncharacterized LOC108200115(LOC108200115)
108223153	1.23052	5e-05	ATPase family AAA domain-containing protein At1g05910(LOC108223153)
108215172	1.22992	5e-05	uncharacterized LOC108215172(LOC108215172)
108194136	1.22982	5e-05	probable vacuolar amino acid transporter YPQ1(LOC108194136)
108201202	1.22773	5e-05	uncharacterized LOC108201202(LOC108201202)
108208679	1.22745	5e-05	ATP-dependent helicase BRM-like(LOC108208679)
108202911	1.22585	5e-05	F-box/kelch-repeat protein SKIP11-like(LOC108202911)
108209686	1.2258	5e-05	transcription factor bHLH71-like(LOC108209686)
108227279	1.22554	5e-05	uncharacterized LOC108227279(LOC108227279)
108223888	1.22518	0.0002	tyrosine-sulfated glycopeptide receptor 1(LOC108223888)
108210910	1.22516	5e-05	acetylajmalan esterase-like(LOC108210910)
108212663	1.22516	5e-05	acetylajmalan esterase-like(LOC108212663)
108227367	1.22513	5e-05	glycogen synthase-like(LOC108227367)
108197175	1.22479	5e-05	cysteine-rich receptor-like protein kinase 2(LOC108197175)
108223030	1.22472	5e-05	receptor-like protein kinase FERONIA(LOC108223030)
108205265	1.22452	5e-05	CBL-interacting serine/threonine-protein kinase 1(LOC108205265)
108216390	1.22419	0.00015	uncharacterized LOC108216390(LOC108216390)
108218906	1.22387	0.0001	auxin response factor 4-like(LOC108218906)
108195108	1.2221	5e-05	probable transcription factor PosF21(LOC108195108)
108225306	1.22188	0.0014	stomatin-like protein 2, mitochondrial(LOC108225306)
108196192	1.2211	5e-05	AF4/FMR2 family member 4-like(LOC108196192)
108220002	1.2191	0.00045	probable inactive purple acid phosphatase 28(LOC108220002)
108210279	1.21892	0.00065	E4 SUMO-protein ligase PIAL2(LOC108210279)
108216534	1.21851	5e-05	uncharacterized LOC108216534(LOC108216534)
108199787	1.21729	5e-05	protein-tyrosine-phosphatase MKP1-like(LOC108199787)
108208800	1.21691	5e-05	protein SCAR3-like(LOC108208800)
108224600	1.21677	5e-05	chorismate mutase 2(LOC108224600)
108224339	1.21636	5e-05	probable aminotransferase TAT2(LOC108224339)
108219006	1.21548	5e-05	heat shock protein 90-2-like(LOC108219006)
108200970	1.21387	0.00605	crocetin glucosyltransferase 3-like(LOC108200970)
108200053	1.21238	5e-05	calumenin-A-like(LOC108200053)
108209920	1.21147	5e-05	peroxisomal acyl-coenzyme A oxidase 1-like(LOC108209920)
108199999	1.21135	5e-05	UDP-glucose 6-dehydrogenase 1(LOC108199999)
108215456	1.21095	0.00595	7-deoxyloganetic acid glucosyltransferase-like(LOC108215456)
108216570	1.21078	0.0015	probable protein phosphatase 2C 38(LOC108216570)
108202452	1.21012	5e-05	acetate/butyrate--CoA ligase AAE7, peroxisomal-like(LOC108202452)
108222885	1.2101	5e-05	uncharacterized LOC108222885(LOC108222885)
108213344	1.2095	5e-05	U-box domain-containing protein 21-like(LOC108213344)
108215719	1.20938	5e-05	zinc finger protein CONSTANS-LIKE 10-like(LOC108215719)
108224714	1.20824	5e-05	myosin-2-like(LOC108224714)
108193130	1.20765	0.00025	U-box domain-containing protein 30-like(LOC108193130)
108199731	1.20748	5e-05	conserved oligomeric Golgi complex subunit 3(LOC108199731)
108214149	1.20586	5e-05	uncharacterized LOC108214149(LOC108214149)
108223221	1.20367	5e-05	DNA ligase 1-like(LOC108223221)
108200251	1.20286	5e-05	succinate-semialdehyde dehydrogenase, mitochondrial-like(LOC108200251)
108205125	1.20286	5e-05	succinate-semialdehyde dehydrogenase, mitochondrial-like(LOC108205125)
108195154	1.20217	5e-05	probable galacturonosyltransferase 14(LOC108195154)
108216388	1.20155	0.0001	protein-lysine N-methyltransferase N6AMT2(LOC108216388)
108204982	1.20085	0.00285	putative ribosome biogenesis protein C8F11.04(LOC108204982)
108223996	1.2002	5e-05	poly [ADP-ribose] polymerase 1(LOC108223996)
108218420	1.19942	5e-05	DELLA protein GAI(LOC108218420)
108222934	1.19778	0.0071	BTB/POZ domain-containing protein At1g03010-like(LOC108222934)
108196378	1.19711	5e-05	uncharacterized LOC108196378(LOC108196378)
108192340	1.197	0.0004	probable copper-transporting ATPase HMA5(LOC108192340)
108212448	1.19385	0.0097	uncharacterized LOC108212448(LOC108212448)
108193315	1.19329	0.0005	uncharacterized LOC108193315(LOC108193315)
108214344	1.19312	5e-05	ABC transporter G family member 32-like(LOC108214344)
108227581	1.19312	5e-05	protein HOMOLOG OF MAMMALIAN LYST-INTERACTING PROTEIN 5-like(LOC108227581)
108223171	1.19292	5e-05	shikimate O-hydroxycinnamoyltransferase(LOC108223171)
108223700	1.19265	5e-05	transcription factor TCP4(LOC108223700)
108205954	1.19244	0.0002	dof zinc finger protein DOF2.1-like(LOC108205954)
108218509	1.19216	5e-05	G-type lectin S-receptor-like serine/threonine-protein kinase At2g19130(LOC108218509)
108211771	1.1918	0.00285	putative F-box protein At4g38870(LOC108211771)
108220932	1.191	0.00295	phosphopantothenoylcysteine decarboxylase-like(LOC108220932)
108193163	1.19069	0.00135	putative disease resistance protein RGA4(LOC108193163)
108206012	1.19033	5e-05	receptor-like protein 12(LOC108206012)
108205488	1.18963	0.00045	uncharacterized LOC108205488(LOC108205488)
108213135	1.18929	5e-05	thioredoxin H2(LOC108213135)
108214822	1.18884	0.0001	TMV resistance protein N-like(LOC108214822)
108227108	1.1887	5e-05	histone-lysine N-methyltransferase ATXR3(LOC108227108)
108219317	1.18858	5e-05	probable WRKY transcription factor 33(LOC108219317)
108227853	1.18799	5e-05	probable LRR receptor-like serine/threonine-protein kinase IRK(LOC108227853)
108200620	1.18699	0.0017	condensin-2 complex subunit H2(LOC108200620)
108193303	1.18668	5e-05	protein trichome birefringence-like 19(LOC108193303)
108219696	1.18611	0.00065	phospholipase A2-alpha-like(LOC108219696)
108199246	1.18181	0.0001	uncharacterized LOC108199246(LOC108199246)
108199761	1.18132	5e-05	lysine-specific demethylase JMJ25-like(LOC108199761)
108224918	1.1799	0.00295	potassium transporter 19(LOC108224918)
108209069	1.17936	5e-05	alpha-N-acetylglucosaminidase(LOC108209069)
108203130	1.17917	0.0046	RHOMBOID-like protein 10, chloroplastic(LOC108203130)
108210784	1.17893	5e-05	uncharacterized LOC108210784(LOC108210784)
108193673	1.17763	0.00805	DNA topoisomerase 1-like(LOC108193673)
108214501	1.17742	0.00035	trans-anol O-methyltransferase 1-like(LOC108214501)
108192294	1.17713	0.0031	zinc finger CCCH domain-containing protein 7-like(LOC108192294)
108218989	1.17712	0.00145	uncharacterized LOC108218989(LOC108218989)
108228029	1.177	5e-05	xyloglucan endotransglucosylase/hydrolase protein 9-like(LOC108228029)
108227387	1.17591	0.0091	thyroid adenoma-associated protein homolog(LOC108227387)
108220730	1.17531	0.0068	DNA cross-link repair protein SNM1(LOC108220730)
108228040	1.17391	0.00045	bifunctional riboflavin biosynthesis protein RIBA 1, chloroplastic-like(LOC108228040)
108220215	1.173	5e-05	allene oxide cyclase 4, chloroplastic-like(LOC108220215)
108204851	1.17182	5e-05	galactan beta-1,4-galactosyltransferase GALS3-like(LOC108204851)
108202951	1.17147	0.0001	uncharacterized LOC108202951(LOC108202951)
108209818	1.17143	5e-05	uncharacterized LOC108209818(LOC108209818)
108219833	1.17111	0.00015	ribokinase-like(LOC108219833)
108215837	1.17012	0.00045	heparanase-like protein 3(LOC108215837)
108209904	1.16961	5e-05	monocopper oxidase-like protein SKU5(LOC108209904)
108211234	1.16932	0.0034	protein INVOLVED IN DE NOVO 2-like(LOC108211234)
108209359	1.16931	5e-05	probable galacturonosyltransferase 6(LOC108209359)
108216259	1.16928	0.005	sucrose synthase 6-like(LOC108216259)
108225721	1.16917	5e-05	E3 ubiquitin-protein ligase MBR2-like(LOC108225721)
108204737	1.16854	0.0075	ras-related protein RABA5b(LOC108204737)
108194468	1.16825	5e-05	histone-lysine N-methyltransferase ATX2-like(LOC108194468)
108208777	1.16822	5e-05	WD repeat-containing protein 53(LOC108208777)
108196020	1.16819	5e-05	nuclear pore complex protein NUP96(LOC108196020)
108223557	1.16667	5e-05	shaggy-related protein kinase alpha-like(LOC108223557)
108211303	1.16633	0.00055	mini-chromosome maintenance complex-binding protein(LOC108211303)
108197876	1.16554	0.00275	uncharacterized LOC108197876(LOC108197876)
108194162	1.16552	0.00095	probable DNA primase large subunit(LOC108194162)
108209798	1.16496	5e-05	uncharacterized LOC108209798(LOC108209798)
108201947	1.16423	0.007	DNA primase small subunit-like(LOC108201947)
108228189	1.16391	5e-05	vacuolar-sorting receptor 3-like(LOC108228189)
108214853	1.16379	5e-05	pentatricopeptide repeat-containing protein At3g53700, chloroplastic(LOC108214853)
108224518	1.16375	0.0072	uncharacterized LOC108224518(LOC108224518)
108206912	1.16346	0.00125	protein STRUBBELIG-RECEPTOR FAMILY 8-like(LOC108206912)
108222872	1.1625	0.0014	pathogenesis-related genes transcriptional activator PTI6-like(LOC108222872)
108209881	1.1623	0.00235	30S ribosomal protein S16-like(LOC108209881)
108206235	1.16223	0.0006	probable protein S-acyltransferase 17(LOC108206235)
108196475	1.16159	5e-05	putative quinone-oxidoreductase homolog, chloroplastic(LOC108196475)
108199716	1.16129	5e-05	receptor protein kinase TMK1(LOC108199716)
108227188	1.16	0.0005	uncharacterized LOC108227188(LOC108227188)
108222956	1.15994	5e-05	beta-glucuronosyltransferase GlcAT14B-like(LOC108222956)
108224093	1.15954	5e-05	glycerol-3-phosphate dehydrogenase SDP6, mitochondrial(LOC108224093)
108208060	1.15946	0.0072	exocyst complex component EXO70A1-like(LOC108208060)
108193646	1.15897	0.00075	probable RNA 3'-terminal phosphate cyclase-like protein(LOC108193646)
108209259	1.15884	5e-05	uncharacterized LOC108209259(LOC108209259)
108202522	1.15878	5e-05	presequence protease 1, chloroplastic/mitochondrial-like(LOC108202522)
108222709	1.15868	5e-05	uncharacterized protein At1g03900(LOC108222709)
108204882	1.1586	0.0014	LRR receptor-like serine/threonine-protein kinase ERECTA(LOC108204882)
108227453	1.15847	5e-05	uncharacterized LOC108227453(LOC108227453)
108219746	1.15816	0.00015	mitogen-activated protein kinase homolog NTF6(LOC108219746)
108201674	1.15731	5e-05	mediator of RNA polymerase II transcription subunit 15a(LOC108201674)
108208816	1.15695	5e-05	uncharacterized LOC108208816(LOC108208816)
108214833	1.15674	5e-05	5-methyltetrahydropteroyltriglutamate--homocysteine methyltransferase 1-like(LOC108214833)
108213376	1.15632	5e-05	uncharacterized LOC108213376(LOC108213376)
108213983	1.15576	5e-05	E3 ubiquitin-protein ligase PRT6(LOC108213983)
108215221	1.15541	0.0004	protein kinase APK1B, chloroplastic-like(LOC108215221)
108202566	1.15471	0.0024	tonoplast dicarboxylate transporter-like(LOC108202566)
108196354	1.15468	5e-05	uncharacterized LOC108196354(LOC108196354)
108209253	1.15467	5e-05	lon protease homolog 2, peroxisomal-like(LOC108209253)
108200606	1.15451	0.00035	caffeoyl-CoA O-methyltransferase-like(LOC108200606)
108206086	1.1543	0.0008	probable serine/threonine-protein kinase Cx32, chloroplastic(LOC108206086)
108204844	1.15332	5e-05	uncharacterized LOC108204844(LOC108204844)
108218682	1.15239	5e-05	uncharacterized LOC108218682(LOC108218682)
108195155	1.15179	5e-05	UDP-glucose 6-dehydrogenase 1(LOC108195155)
108222899	1.1514	5e-05	eukaryotic translation initiation factor(LOC108222899)
108196394	1.15123	5e-05	zinc finger CCCH domain-containing protein 29-like(LOC108196394)
108208781	1.15078	5e-05	protein ROOT HAIR DEFECTIVE 3(LOC108208781)
108205086	1.14981	5e-05	transcription factor bHLH144-like(LOC108205086)
108209212	1.14883	0.0001	uncharacterized ATP-dependent helicase C29A10.10c(LOC108209212)
108200098	1.14874	0.00015	condensin complex subunit 3(LOC108200098)
108205722	1.1486	0.0006	formyltetrahydrofolate deformylase 1, mitochondrial-like(LOC108205722)
108218861	1.14609	5e-05	sucrose transport protein SUC4-like(LOC108218861)
108196143	1.14547	0.00215	DNA ligase 6(LOC108196143)
108209726	1.14517	5e-05	probably inactive leucine-rich repeat receptor-like protein kinase At3g28040(LOC108209726)
108206981	1.14514	0.00105	importin beta-like SAD2 homolog(LOC108206981)
108222841	1.1439	5e-05	uncharacterized LOC108222841(LOC108222841)
108219499	1.14233	5e-05	probable amino acid permease 7(LOC108219499)
108215021	1.14135	5e-05	O-glucosyltransferase rumi homolog(LOC108215021)
108202130	1.1398	5e-05	probable LRR receptor-like serine/threonine-protein kinase At5g10290(LOC108202130)
108200748	1.13888	0.0041	cell division control protein 2 homolog A-like(LOC108200748)
108218467	1.13879	5e-05	uncharacterized LOC108218467(LOC108218467)
108205623	1.13861	0.00135	MACPF domain-containing protein NSL1(LOC108205623)
108195185	1.13762	0.0005	uncharacterized LOC108195185(LOC108195185)
108207053	1.13729	0.0013	uncharacterized LOC108207053(LOC108207053)
108209307	1.13704	5e-05	exportin-2(LOC108209307)
108198009	1.1368	5e-05	clathrin light chain 2-like(LOC108198009)
108218510	1.13653	5e-05	uncharacterized LOC108218510(LOC108218510)
108209991	1.13594	0.00495	uncharacterized protein At4g18490-like(LOC108209991)
108197071	1.13565	0.0005	cytochrome P450 CYP71D313-like(LOC108197071)
108219038	1.13549	5e-05	lysM domain receptor-like kinase 3(LOC108219038)
108224616	1.13519	0.00645	glucose-1-phosphate adenylyltransferase large subunit 1-like(LOC108224616)
108223779	1.13463	5e-05	glucomannan 4-beta-mannosyltransferase 2-like(LOC108223779)
108202696	1.13387	5e-05	phytochrome A(LOC108202696)
108220584	1.13385	5e-05	uncharacterized LOC108220584(LOC108220584)
108218501	1.13342	5e-05	probable plastid-lipid-associated protein 14, chloroplastic(LOC108218501)
108224366	1.13279	5e-05	IRK-interacting protein(LOC108224366)
108200412	1.13246	0.00015	RNA polymerase II-associated protein 3(LOC108200412)
108223358	1.13087	5e-05	transmembrane 9 superfamily member 8(LOC108223358)
108205081	1.13072	0.0078	ACT domain-containing protein ACR3(LOC108205081)
108202975	1.12973	5e-05	probable xyloglucan endotransglucosylase/hydrolase protein B(LOC108202975)
108201920	1.12951	0.00875	SEC12-like protein 2(LOC108201920)
108218836	1.12859	5e-05	phosphatidylinositol 4-phosphate 5-kinase 9(LOC108218836)
108193881	1.12836	0.0001	serine/threonine-protein phosphatase 2A 65 kDa regulatory subunit A(LOC108193881)
108222754	1.12767	5e-05	DNA-directed RNA polymerase II subunit 1(LOC108222754)
108200052	1.12766	5e-05	protein phosphatase 2C 37(LOC108200052)
108206154	1.12476	0.0013	kinesin-like protein KIN-7O(LOC108206154)
108208762	1.12452	5e-05	small subunit processome component 20 homolog(LOC108208762)
108223749	1.12431	5e-05	protein YLS7-like(LOC108223749)
108213099	1.12368	0.00015	tetratricopeptide repeat protein 27 homolog(LOC108213099)
108192578	1.12326	0.0001	receptor-like protein kinase HSL1(LOC108192578)
108227150	1.12317	5e-05	uncharacterized LOC108227150(LOC108227150)
108206269	1.12265	0.0022	uncharacterized LOC108206269(LOC108206269)
108223566	1.12246	5e-05	putative E3 ubiquitin-protein ligase XBAT31(LOC108223566)
108203837	1.1224	5e-05	systemin receptor SR160(LOC108203837)
108227341	1.12231	0.0006	DNA (cytosine-5)-methyltransferase 1A-like(LOC108227341)
108208366	1.12181	5e-05	uncharacterized LOC108208366(LOC108208366)
108214124	1.1213	5e-05	probable prolyl 4-hydroxylase 3(LOC108214124)
108220112	1.12082	5e-05	protein LIGHT-DEPENDENT SHORT HYPOCOTYLS 5-like(LOC108220112)
108214499	1.12051	5e-05	formin-like protein 1(LOC108214499)
108228022	1.12048	0.0001	probable GTP diphosphokinase RSH2, chloroplastic(LOC108228022)
108210418	1.11948	5e-05	serine/threonine-protein kinase At5g01020-like(LOC108210418)
108210618	1.11763	0.00025	glutamate receptor 3.3-like(LOC108210618)
108211379	1.11756	0.00955	DNA mismatch repair protein MSH7(LOC108211379)
108209244	1.11738	5e-05	tubulin beta chain-like(LOC108209244)
108209245	1.11738	5e-05	tubulin beta-7 chain-like(LOC108209245)
108210398	1.11694	5e-05	probable F-box protein At1g60180(LOC108210398)
108213060	1.1166	0.00275	vacuolar protein sorting-associated protein 32 homolog 2-like(LOC108213060)
108225176	1.1161	0.00545	probable histone H2A.1(LOC108225176)
108215357	1.11595	5e-05	probable WRKY transcription factor 15(LOC108215357)
108209830	1.1149	0.00025	uncharacterized protein At4g19900(LOC108209830)
108196501	1.11437	5e-05	CSC1-like protein At1g32090(LOC108196501)
108207920	1.11395	5e-05	pleiotropic drug resistance protein 1-like(LOC108207920)
108203000	1.11386	5e-05	putative E3 ubiquitin-protein ligase LIN-1(LOC108203000)
108205742	1.11383	5e-05	probable methyltransferase PMT15(LOC108205742)
108199235	1.11355	5e-05	uncharacterized LOC108199235(LOC108199235)
108199302	1.11283	5e-05	uncharacterized protein At3g06530(LOC108199302)
108215691	1.11254	5e-05	serine/threonine-protein kinase-like protein CCR4(LOC108215691)
108211107	1.11187	0.0031	uncharacterized LOC108211107(LOC108211107)
108218649	1.11177	0.0001	protein QUIRKY(LOC108218649)
108195847	1.11058	5e-05	1-phosphatidylinositol-3-phosphate 5-kinase FAB1B(LOC108195847)
108209022	1.10979	5e-05	transcription factor GTE10-like(LOC108209022)
108193893	1.10969	0.0065	ethylene-responsive transcription factor TINY-like(LOC108193893)
108198946	1.10957	0.0088	uncharacterized LOC108198946(LOC108198946)
108210440	1.10924	0.0001	uncharacterized LOC108210440(LOC108210440)
108224724	1.10885	0.0003	uncharacterized LOC108224724(LOC108224724)
108223603	1.10875	5e-05	40S ribosomal protein SA-like(LOC108223603)
108221689	1.10875	5e-05	ACT domain-containing protein ACR6-like(LOC108221689)
108218377	1.10855	5e-05	proteasome activator subunit 4(LOC108218377)
108209581	1.10812	0.00015	EH domain-containing protein 1-like(LOC108209581)
108199113	1.10737	5e-05	uncharacterized LOC108199113(LOC108199113)
108206723	1.10734	0.00685	uncharacterized protein At3g17950-like(LOC108206723)
108223041	1.10574	5e-05	ubiquitin carboxyl-terminal hydrolase 23(LOC108223041)
108222829	1.10563	5e-05	pleiotropic drug resistance protein 1-like(LOC108222829)
108225641	1.10552	0.0011	protein tesmin/TSO1-like CXC 3(LOC108225641)
108202776	1.10336	5e-05	uncharacterized LOC108202776(LOC108202776)
108215165	1.10326	0.004	ninja-family protein AFP3-like(LOC108215165)
108218447	1.10219	5e-05	enhancer of mRNA-decapping protein 4-like(LOC108218447)
108209513	1.10197	5e-05	uncharacterized protein At5g05190(LOC108209513)
108219370	1.101	0.0001	protease Do-like 9(LOC108219370)
108217651	1.10092	5e-05	chromatin structure-remodeling complex protein SYD(LOC108217651)
108205849	1.10009	5e-05	arogenate dehydratase 3, chloroplastic(LOC108205849)
108215250	1.10002	0.00105	probable protein phosphatase 2C 50(LOC108215250)
108227191	1.09994	5e-05	uncharacterized LOC108227191(LOC108227191)
108227962	1.09992	5e-05	glucan endo-1,3-beta-glucosidase 14-like(LOC108227962)
108192945	1.09958	0.0006	probable inactive purple acid phosphatase 16(LOC108192945)
108224946	1.09903	0.0001	uncharacterized LOC108224946(LOC108224946)
108200485	1.09829	0.0003	probable purine permease 11(LOC108200485)
108197597	1.09733	5e-05	MOB kinase activator-like 1A(LOC108197597)
108214332	1.09613	5e-05	formin-like protein 5(LOC108214332)
108200238	1.09574	5e-05	E3 ubiquitin-protein ligase MBR2-like(LOC108200238)
108205908	1.0951	5e-05	reticuline oxidase-like protein(LOC108205908)
108196318	1.09505	5e-05	cystathionine gamma-synthase 1, chloroplastic(LOC108196318)
108220096	1.09438	0.00175	protein indeterminate-domain 9-like(LOC108220096)
108193701	1.09422	0.007	putative FBD-associated F-box protein At5g53640(LOC108193701)
108194105	1.09422	0.007	uncharacterized LOC108194105(LOC108194105)
108227306	1.09412	5e-05	thioredoxin H-type 1-like(LOC108227306)
108220431	1.09357	0.0028	succinate dehydrogenase assembly factor 1, mitochondrial-like(LOC108220431)
108202090	1.09351	5e-05	sucrose synthase 2(LOC108202090)
108225300	1.09335	5e-05	serpin-ZX-like(LOC108225300)
108223413	1.09331	5e-05	nucleolar protein 6(LOC108223413)
108199498	1.09312	5e-05	phospholipid-transporting ATPase 3(LOC108199498)
108207172	1.09237	0.0001	glutathionyl-hydroquinone reductase YqjG(LOC108207172)
108206262	1.09199	0.0006	tubulin-folding cofactor E-like(LOC108206262)
108204374	1.09152	0.00345	uncharacterized LOC108204374(LOC108204374)
108204892	1.09136	5e-05	serpin-ZX-like(LOC108204892)
108216344	1.09011	0.0044	F-box/FBD/LRR-repeat protein At1g13570-like(LOC108216344)
108204307	1.08948	5e-05	kinesin-like protein KCA2(LOC108204307)
108223357	1.0887	0.00015	filament-like plant protein 4(LOC108223357)
108218446	1.08846	5e-05	eukaryotic translation initiation factor 5B(LOC108218446)
108210869	1.08838	0.0014	uncharacterized LOC108210869(LOC108210869)
108196478	1.08835	0.00155	GTP-binding protein At2g22870(LOC108196478)
108216244	1.08704	0.0075	protein BCCIP homolog(LOC108216244)
108220028	1.08655	0.0006	crossover junction endonuclease EME1B-like(LOC108220028)
108214664	1.08611	0.0056	potassium channel SKOR-like(LOC108214664)
108224848	1.08609	5e-05	putative lipid phosphate phosphatase 3, chloroplastic(LOC108224848)
108200045	1.08522	0.00045	chromatin modification-related protein eaf-1-like(LOC108200045)
108201188	1.08423	5e-05	E3 ubiquitin-protein ligase UPL3-like(LOC108201188)
108218588	1.08298	5e-05	importin subunit beta-1(LOC108218588)
108219476	1.08137	5e-05	NDR1/HIN1-like protein 12(LOC108219476)
108226430	1.0798	0.00045	E3 ubiquitin-protein ligase UPL2-like(LOC108226430)
108224679	1.07944	5e-05	serine/threonine-protein kinase SAPK1-like(LOC108224679)
108224722	1.07941	0.00275	uncharacterized GPI-anchored protein At4g28100(LOC108224722)
108202864	1.07913	5e-05	uncharacterized LOC108202864(LOC108202864)
108205468	1.07839	5e-05	BTB/POZ domain-containing protein At5g48800-like(LOC108205468)
108210458	1.07802	5e-05	omega-3 fatty acid desaturase, chloroplastic(LOC108210458)
108227657	1.0775	0.00015	phosphatidate phosphatase PAH1(LOC108227657)
108216098	1.07724	0.001	prosaposin-like(LOC108216098)
108211566	1.07623	5e-05	probable E3 ubiquitin-protein ligase BAH1-like 1(LOC108211566)
108209646	1.07605	0.0026	ion channel DMI1-like(LOC108209646)
108221855	1.07298	0.0013	probable LRR receptor-like serine/threonine-protein kinase At1g53440(LOC108221855)
108209588	1.07277	5e-05	C-terminal binding protein AN(LOC108209588)
108202978	1.07277	0.0001	glycine dehydrogenase (decarboxylating), mitochondrial(LOC108202978)
108202573	1.07276	0.0067	uncharacterized LOC108202573(LOC108202573)
108227942	1.07265	5e-05	IST1 homolog(LOC108227942)
108219422	1.07237	0.0005	WRKY transcription factor 44(LOC108219422)
108200018	1.07227	5e-05	uncharacterized protein At1g04910-like(LOC108200018)
108204325	1.07207	5e-05	glucan endo-1,3-beta-D-glucosidase-like(LOC108204325)
108209287	1.07127	0.00625	hydroquinone glucosyltransferase(LOC108209287)
108219003	1.07043	5e-05	peroxidase 63(LOC108219003)
108226901	1.07014	5e-05	aconitate hydratase, cytoplasmic-like(LOC108226901)
108219842	1.0698	0.00035	protein indeterminate-domain 7(LOC108219842)
108203719	1.06941	5e-05	phosphoinositide phosphatase SAC1(LOC108203719)
108203722	1.06941	5e-05	proteinase inhibitor PSI-1.2(LOC108203722)
108211409	1.06924	0.00255	uncharacterized LOC108211409(LOC108211409)
108209030	1.06834	0.00245	uncharacterized LOC108209030(LOC108209030)
108195941	1.06715	5e-05	uncharacterized LOC108195941(LOC108195941)
108214900	1.06662	5e-05	probable galacturonosyltransferase 14(LOC108214900)
108210571	1.06639	0.0063	FAD-dependent urate hydroxylase-like(LOC108210571)
108195242	1.06628	0.0003	uncharacterized LOC108195242(LOC108195242)
108205907	1.06564	0.00015	probable WRKY transcription factor 3(LOC108205907)
108200182	1.06551	0.0013	uncharacterized LOC108200182(LOC108200182)
108211904	1.06544	0.00065	uncharacterized LOC108211904(LOC108211904)
108215301	1.06544	0.00065	uncharacterized LOC108215301(LOC108215301)
108216490	1.06525	5e-05	phosphoglucan phosphatase LSF2, chloroplastic(LOC108216490)
108219072	1.06395	5e-05	heterogeneous nuclear ribonucleoprotein R(LOC108219072)
108195794	1.06256	5e-05	pleiotropic drug resistance protein 1-like(LOC108195794)
108217669	1.06217	5e-05	uncharacterized LOC108217669(LOC108217669)
108204478	1.06209	5e-05	5-oxoprolinase(LOC108204478)
108225123	1.06135	0.0022	geraniol 8-hydroxylase-like(LOC108225123)
108218866	1.06119	0.00055	mannan endo-1,4-beta-mannosidase 2-like(LOC108218866)
108197020	1.06046	0.0097	putative SWI/SNF-related matrix-associated actin-dependent regulator of chromatin subfamily A member 3-like 3(LOC108197020)
108208941	1.05967	0.0002	putative lipase YDR444W(LOC108208941)
108214930	1.05917	0.0001	tubulin alpha chain-like(LOC108214930)
108227167	1.05867	5e-05	glutamine--tRNA ligase, cytoplasmic(LOC108227167)
108208913	1.05816	5e-05	UDP-glucose:glycoprotein glucosyltransferase(LOC108208913)
108222820	1.05728	5e-05	respiratory burst oxidase homolog protein C-like(LOC108222820)
108216243	1.05671	0.0018	WD repeat and HMG-box DNA-binding protein 1(LOC108216243)
108216150	1.05664	0.0026	pleiotropic drug resistance protein 1-like(LOC108216150)
108195771	1.05611	5e-05	staphylococcal nuclease domain-containing protein 1-like(LOC108195771)
108200102	1.055	5e-05	LEC14B homolog(LOC108200102)
108209137	1.05478	5e-05	V-type proton ATPase subunit E-like(LOC108209137)
108215717	1.05463	5e-05	probable sugar phosphate/phosphate translocator At3g11320(LOC108215717)
108223836	1.05396	0.0001	probable protein S-acyltransferase 7(LOC108223836)
108221638	1.05387	0.002	proline-rich receptor-like protein kinase PERK2(LOC108221638)
108209143	1.05385	5e-05	heat shock 70 kDa protein 14-like(LOC108209143)
108219820	1.05318	5e-05	amino acid permease 6-like(LOC108219820)
108220397	1.05198	0.00045	probable protein phosphatase 2C 49(LOC108220397)
108208838	1.05129	5e-05	DNA repair protein RAD50(LOC108208838)
108199395	1.05123	5e-05	ABC transporter B family member 20-like(LOC108199395)
108205312	1.05048	5e-05	DNA polymerase delta catalytic subunit(LOC108205312)
108225747	1.05024	5e-05	methylthioribose kinase-like(LOC108225747)
108209710	1.05021	0.0001	elongator complex protein 2(LOC108209710)
108216738	1.05015	0.0074	uncharacterized LOC108216738(LOC108216738)
108216588	1.04942	0.0075	protein TPX2-like(LOC108216588)
108193178	1.04873	0.00165	probable LRR receptor-like serine/threonine-protein kinase At4g36180(LOC108193178)
108196609	1.04779	5e-05	uncharacterized LOC108196609(LOC108196609)
108206539	1.04666	0.00695	homeobox-leucine zipper protein HAT4(LOC108206539)
108204446	1.04644	5e-05	importin-4(LOC108204446)
108224951	1.04631	0.0007	protein unc-45 homolog A(LOC108224951)
108193928	1.04596	5e-05	transmembrane emp24 domain-containing protein p24beta3-like(LOC108193928)
108219429	1.04562	5e-05	uncharacterized LOC108219429(LOC108219429)
108192993	1.04514	5e-05	homeobox protein knotted-1-like LET12(LOC108192993)
108196373	1.04512	5e-05	probable methyltransferase PMT3(LOC108196373)
108220651	1.04451	5e-05	NDR1/HIN1-Like protein 3(LOC108220651)
108219962	1.04446	0.00505	probable RNA-dependent RNA polymerase 5(LOC108219962)
108205660	1.04359	0.001	uncharacterized LOC108205660(LOC108205660)
108205662	1.04359	0.001	uncharacterized LOC108205662(LOC108205662)
108196066	1.04339	5e-05	cell wall protein RBR3(LOC108196066)
108214998	1.0427	0.0079	G-type lectin S-receptor-like serine/threonine-protein kinase At4g27290(LOC108214998)
108212124	1.0427	0.0079	uncharacterized LOC108212124(LOC108212124)
108204534	1.0424	0.0019	purple acid phosphatase 2(LOC108204534)
108193735	1.04169	0.0075	DNA polymerase alpha subunit B-like(LOC108193735)
108214689	1.04074	5e-05	GBF-interacting protein 1-like(LOC108214689)
108216056	1.0406	0.00115	ATP-dependent DNA helicase SRS2-like protein At4g25120(LOC108216056)
108208690	1.03955	5e-05	uncharacterized LOC108208690(LOC108208690)
108215149	1.03878	5e-05	DEAD-box ATP-dependent RNA helicase 18(LOC108215149)
108215467	1.03866	5e-05	scarecrow-like protein 8(LOC108215467)
108193417	1.03832	5e-05	vacuolar protein sorting-associated protein 29(LOC108193417)
108209066	1.03796	0.0011	probable pyruvate, phosphate dikinase regulatory protein, chloroplastic(LOC108209066)
108214986	1.0361	5e-05	uncharacterized LOC108214986(LOC108214986)
108206821	1.0359	5e-05	purple acid phosphatase 2-like(LOC108206821)
108218783	1.03571	5e-05	uncharacterized LOC108218783(LOC108218783)
108215666	1.03485	0.00035	uncharacterized protein At1g04910-like(LOC108215666)
108207324	1.03456	5e-05	protein PIR(LOC108207324)
108196592	1.0345	5e-05	1-deoxy-D-xylulose 5-phosphate reductoisomerase, chloroplastic(LOC108196592)
108224431	1.03428	0.00185	protein argonaute 16-like(LOC108224431)
108218818	1.03391	5e-05	receptor-like protein kinase FERONIA(LOC108218818)
108193005	1.03364	5e-05	3-ketoacyl-CoA synthase 11-like(LOC108193005)
108222782	1.03311	5e-05	uncharacterized LOC108222782(LOC108222782)
108220437	1.03288	0.0011	LRR receptor-like serine/threonine-protein kinase FEI 1(LOC108220437)
108210834	1.03247	0.0077	putative deoxyribonuclease TATDN1(LOC108210834)
108194889	1.03223	5e-05	probable receptor-like protein kinase At5g24010(LOC108194889)
108219954	1.03183	0.0039	RNA-binding protein BRN1-like(LOC108219954)
108213249	1.03163	0.0015	uncharacterized LOC108213249(LOC108213249)
108194731	1.0315	0.0008	uncharacterized LOC108194731(LOC108194731)
108215745	1.03146	0.0001	lipid phosphate phosphatase delta-like(LOC108215745)
108197174	1.03061	0.00015	uncharacterized LOC108197174(LOC108197174)
108213127	1.03057	0.0003	auxin transport protein BIG(LOC108213127)
108194522	1.03036	0.00565	snakin-2-like(LOC108194522)
108222797	1.02968	5e-05	uncharacterized LOC108222797(LOC108222797)
108197164	1.02902	0.00015	alanine--tRNA ligase(LOC108197164)
108223286	1.02898	0.0002	uncharacterized LOC108223286(LOC108223286)
108212649	1.02881	5e-05	uncharacterized LOC108212649(LOC108212649)
108215710	1.02873	0.0022	BTB/POZ domain-containing protein At1g55760-like(LOC108215710)
108192368	1.02865	0.0002	probable pectinesterase/pectinesterase inhibitor 51(LOC108192368)
108216183	1.02858	0.0004	L-Ala-D/L-amino acid epimerase-like(LOC108216183)
108220280	1.02852	0.00135	putative HVA22-like protein g(LOC108220280)
108204648	1.0283	0.0001	probable receptor-like protein kinase At5g47070(LOC108204648)
108208815	1.02829	0.00215	uncharacterized LOC108208815(LOC108208815)
108206785	1.02813	0.00015	probable WRKY transcription factor 30(LOC108206785)
108209722	1.02792	5e-05	protein indeterminate-domain 9-like(LOC108209722)
108219057	1.02753	0.00015	ubiquitin carboxyl-terminal hydrolase 25(LOC108219057)
108206860	1.02748	0.00055	protein farnesyltransferase/geranylgeranyltransferase type-1 subunit alpha(LOC108206860)
108201746	1.02591	0.0001	probable protein arginine N-methyltransferase 3(LOC108201746)
108209184	1.02517	5e-05	phospholipid-transporting ATPase 1(LOC108209184)
108225231	1.0246	0.001	glucuronokinase 1(LOC108225231)
108213406	1.02441	0.00065	basic 7S globulin-like(LOC108213406)
108228180	1.02409	5e-05	probable protein phosphatase 2C 39(LOC108228180)
108197186	1.02329	0.00015	probable galacturonosyltransferase-like 9(LOC108197186)
108225756	1.02234	0.00015	probable serine/threonine-protein kinase At1g54610(LOC108225756)
108225039	1.02141	0.003	DNA (cytosine-5)-methyltransferase 1-like(LOC108225039)
108215393	1.02119	0.0057	probable serine/threonine-protein kinase clkA(LOC108215393)
108216839	1.02116	0.0076	uncharacterized LOC108216839(LOC108216839)
108196857	1.02112	0.0001	probable inactive purple acid phosphatase 1(LOC108196857)
108224819	1.02087	0.00265	probable folate-biopterin transporter 4(LOC108224819)
108215756	1.02085	0.0062	uncharacterized LOC108215756(LOC108215756)
108213063	1.02073	0.00485	uncharacterized LOC108213063(LOC108213063)
108202829	1.02072	5e-05	probable methyltransferase PMT2(LOC108202829)
108209727	1.02033	5e-05	probable apyrase 6(LOC108209727)
108223338	1.02032	5e-05	kinesin-13A-like(LOC108223338)
108214968	1.01983	5e-05	protein transport protein SEC23(LOC108214968)
108200473	1.01975	0.0008	uncharacterized LOC108200473(LOC108200473)
108204427	1.01969	5e-05	protein NETWORKED 4A-like(LOC108204427)
108197272	1.01904	0.00015	uncharacterized LOC108197272(LOC108197272)
108196266	1.0178	5e-05	serine/threonine-protein kinase PBS1-like(LOC108196266)
108218705	1.01709	0.0001	glycine--tRNA ligase, mitochondrial 1-like(LOC108218705)
108227507	1.01636	0.00015	polyadenylate-binding protein 8-like(LOC108227507)
108227861	1.01623	5e-05	eukaryotic translation initiation factor 5-like(LOC108227861)
108199369	1.01605	5e-05	F-box/LRR-repeat protein At4g29420(LOC108199369)
108199368	1.01605	5e-05	filaggrin-like(LOC108199368)
108199406	1.01578	5e-05	glyoxysomal fatty acid beta-oxidation multifunctional protein MFP-a(LOC108199406)
108206823	1.01564	0.0029	protein S-acyltransferase 18(LOC108206823)
108227933	1.01495	0.0001	DNA topoisomerase 2(LOC108227933)
108225207	1.01482	0.0001	ethylene-responsive transcription factor 4-like(LOC108225207)
108196347	1.01463	5e-05	mitogen-activated protein kinase 9-like(LOC108196347)
108193276	1.01404	0.0009	protein ABHD17C(LOC108193276)
108209219	1.01387	0.0019	BAG-associated GRAM protein 1-like(LOC108209219)
108202415	1.01311	5e-05	protein MLP1-like(LOC108202415)
108227429	1.01298	5e-05	uncharacterized LOC108227429(LOC108227429)
108205607	1.01232	0.0018	protein indeterminate-domain 7-like(LOC108205607)
108205699	1.01175	5e-05	uncharacterized LOC108205699(LOC108205699)
108217714	1.01135	0.0006	uncharacterized LOC108217714(LOC108217714)
108196924	1.01107	0.00025	inactive LRR receptor-like serine/threonine-protein kinase BIR2(LOC108196924)
108198605	1.011	0.0003	alpha-glucosidase 2-like(LOC108198605)
108205234	1.01037	5e-05	uncharacterized LOC108205234(LOC108205234)
108201970	1.00927	5e-05	uncharacterized LOC108201970(LOC108201970)
108198099	1.00902	0.0007	uncharacterized LOC108198099(LOC108198099)
108196745	1.00901	5e-05	probable E3 ubiquitin-protein ligase LUL4(LOC108196745)
108215072	1.00872	0.0001	wall-associated receptor kinase-like 14(LOC108215072)
108200536	1.00777	5e-05	superoxide dismutase [Cu-Zn](LOC108200536)
108196594	1.00764	5e-05	formin-like protein 1(LOC108196594)
108227677	1.0074	0.00155	serine/threonine-protein kinase CTR1(LOC108227677)
108209279	1.00587	5e-05	probable receptor-like protein kinase At2g39360(LOC108209279)
108200292	1.00537	0.00015	uncharacterized LOC108200292(LOC108200292)
108205432	1.00534	5e-05	PIN2/TERF1-interacting telomerase inhibitor 1(LOC108205432)
108201126	1.00529	0.0002	uncharacterized LOC108201126(LOC108201126)
108200202	1.00501	0.00015	uncharacterized LOC108200202(LOC108200202)
108224580	1.0043	0.0004	somatic embryogenesis receptor kinase 2-like(LOC108224580)
108224418	1.00397	0.0051	uncharacterized LOC108224418(LOC108224418)
108223191	1.00393	5e-05	calcium-transporting ATPase 4, endoplasmic reticulum-type(LOC108223191)
108205711	1.00393	0.00105	TMV resistance protein N-like(LOC108205711)
108227845	1.00352	0.00085	uncharacterized LOC108227845(LOC108227845)
108219992	1.00316	0.00975	protein NRT1/ PTR FAMILY 6.2-like(LOC108219992)
108213047	1.00289	0.0001	acid phosphatase 1-like(LOC108213047)
108209763	1.00248	5e-05	probable polygalacturonase(LOC108209763)
108199412	1.00229	5e-05	DNA damage-binding protein 1(LOC108199412)
108219549	1.00132	0.0017	uncharacterized LOC108219549(LOC108219549)
108214126	1.00091	5e-05	ABC transporter C family member 5-like(LOC108214126)
108221900	1.00002	5e-05	UPF0496 protein 4-like(LOC108221900)

## Sheet: Table S2
Table S2: List of Western Upregulated DEGs Annotated in David Annotation webbrowser using Daucus carota subsp. sativus as a reference
GeneID	log2(fold_change)	p_value	Function
108213155	-9.67674	5e-05	uncharacterized LOC108213155(LOC108213155)
108219603	-8.79329	0.00075	codeine O-demethylase-like(LOC108219603)
108220890	-6.74587	0.0008	uncharacterized LOC108220890(LOC108220890)
108194867	-6.55138	5e-05	protein NRT1/ PTR FAMILY 5.2-like(LOC108194867)
108195866	-6.55138	5e-05	putative disease resistance protein RGA4(LOC108195866)
108220114	-5.91644	5e-05	uncharacterized LOC108220114(LOC108220114)
108204596	-5.80276	0.00805	uncharacterized LOC108204596(LOC108204596)
108192730	-5.70167	0.0046	uncharacterized LOC108192730(LOC108192730)
108222348	-5.6742	0.0004	uncharacterized LOC108222348(LOC108222348)
108220470	-5.51009	0.0002	cytochrome P450 CYP72A219-like(LOC108220470)
108195226	-5.39712	5e-05	inorganic pyrophosphatase 1-like(LOC108195226)
108216774	-5.39291	5e-05	uncharacterized LOC108216774(LOC108216774)
108192690	-5.34181	5e-05	vacuolar protein sorting-associated protein 41 homolog(LOC108192690)
108208035	-5.3358	0.0006	uncharacterized LOC108208035(LOC108208035)
108197341	-5.33211	5e-05	chlorophyll a-b binding protein, chloroplastic-like(LOC108197341)
108197355	-5.33211	5e-05	chlorophyll a-b binding protein, chloroplastic-like(LOC108197355)
108215173	-5.27679	5e-05	STS14 protein(LOC108215173)
108222457	-5.15979	0.001	uncharacterized LOC108222457(LOC108222457)
108216749	-5.12745	0.0009	elongation factor 1-alpha(LOC108216749)
108220281	-5.11653	5e-05	ATP synthase delta chain, chloroplastic-like(LOC108220281)
108197143	-5.07716	0.0004	scopoletin glucosyltransferase-like(LOC108197143)
108202811	-5.05702	5e-05	expansin-A1-like(LOC108202811)
108200570	-5.00171	5e-05	ferredoxin-like(LOC108200570)
108192584	-4.9753	5e-05	putative phospholipid:diacylglycerol acyltransferase 2(LOC108192584)
108206062	-4.86422	0.00115	cysteine-rich repeat secretory protein 12-like(LOC108206062)
108197915	-4.84748	5e-05	probable phospholipid hydroperoxide glutathione peroxidase(LOC108197915)
108214241	-4.83226	5e-05	peptidyl-prolyl cis-trans isomerase CYP26-2, chloroplastic(LOC108214241)
108209961	-4.73784	5e-05	chlorophyll a-b binding protein, chloroplastic-like(LOC108209961)
108216708	-4.71136	5e-05	photosystem II 10 kDa polypeptide, chloroplastic(LOC108216708)
108224364	-4.68929	5e-05	uncharacterized LOC108224364(LOC108224364)
108210932	-4.66306	5e-05	zinc finger protein CONSTANS-LIKE 5-like(LOC108210932)
108215292	-4.6415	5e-05	sedoheptulose-1,7-bisphosphatase, chloroplastic(LOC108215292)
108201394	-4.63636	5e-05	SWR1 complex subunit 2-like(LOC108201394)
108202714	-4.63636	5e-05	uncharacterized LOC108202714(LOC108202714)
108209243	-4.60106	5e-05	photosystem I reaction center subunit psaK, chloroplastic-like(LOC108209243)
108207014	-4.55968	5e-05	3-oxo-5-alpha-steroid 4-dehydrogenase 2-like(LOC108207014)
108213685	-4.55704	5e-05	uncharacterized LOC108213685(LOC108213685)
108203025	-4.53608	5e-05	glyceraldehyde-3-phosphate dehydrogenase A, chloroplastic-like(LOC108203025)
108199828	-4.44975	0.00295	G-type lectin S-receptor-like serine/threonine-protein kinase At4g27290(LOC108199828)
108221843	-4.44229	5e-05	uncharacterized LOC108221843(LOC108221843)
108222901	-4.44229	5e-05	uncharacterized LOC108222901(LOC108222901)
108214455	-4.4288	0.00155	F-box/kelch-repeat protein At3g23880-like(LOC108214455)
108205718	-4.42727	5e-05	uncharacterized LOC108205718(LOC108205718)
108222008	-4.39193	0.0003	protein GLUTAMINE DUMPER 2-like(LOC108222008)
108219884	-4.35071	0.0035	NADP-dependent glyceraldehyde-3-phosphate dehydrogenase(LOC108219884)
108220770	-4.35001	5e-05	protein GLUTAMINE DUMPER 2-like(LOC108220770)
108199709	-4.33007	5e-05	uncharacterized LOC108199709(LOC108199709)
108208127	-4.31492	0.0079	glucan endo-1,3-beta-glucosidase 14-like(LOC108208127)
108209073	-4.28971	5e-05	ubiquitin carboxyl-terminal hydrolase 13-like(LOC108209073)
108218758	-4.26101	5e-05	photosystem II 22 kDa protein, chloroplastic(LOC108218758)
108211125	-4.23776	0.00495	probable nucleoredoxin 1(LOC108211125)
108192852	-4.23356	5e-05	miraculin-like(LOC108192852)
108208803	-4.22722	0.00035	toll/interleukin-1 receptor-like protein(LOC108208803)
108194294	-4.21797	5e-05	uncharacterized LOC108194294(LOC108194294)
108201831	-4.20092	0.0016	pentatricopeptide repeat-containing protein At1g63080, mitochondrial-like(LOC108201831)
108206498	-4.15915	0.00385	14-3-3-like protein GF14 iota(LOC108206498)
108204632	-4.13852	0.00015	universal stress protein PHOS32(LOC108204632)
108208530	-4.13677	5e-05	ribulose bisphosphate carboxylase small chain 1B, chloroplastic-like(LOC108208530)
108219767	-4.11896	5e-05	putative glycerol-3-phosphate transporter 1(LOC108219767)
108215992	-4.08575	5e-05	SPX domain-containing protein 1-like(LOC108215992)
108196878	-4.0819	5e-05	probable xyloglucan endotransglucosylase/hydrolase protein 6(LOC108196878)
108214963	-4.08028	5e-05	uncharacterized LOC108214963(LOC108214963)
108223808	-4.06886	5e-05	root phototropism protein 2(LOC108223808)
108200859	-4.06364	0.0001	uncharacterized LOC108200859(LOC108200859)
108223513	-4.06271	5e-05	chlorophyll a-b binding protein 37, chloroplastic(LOC108223513)
108205957	-4.04853	5e-05	chlorophyll a-b binding protein, chloroplastic-like(LOC108205957)
108220784	-4.04114	5e-05	photosynthetic NDH subunit of subcomplex B 4, chloroplastic(LOC108220784)
108215118	-4.01464	0.0004	uncharacterized LOC108215118(LOC108215118)
108193054	-3.97982	0.0047	ferric reduction oxidase 7, chloroplastic-like(LOC108193054)
108217836	-3.97817	5e-05	uncharacterized LOC108217836(LOC108217836)
108216274	-3.97748	5e-05	uncharacterized LOC108216274(LOC108216274)
108222080	-3.96186	5e-05	uncharacterized LOC108222080(LOC108222080)
108223291	-3.95843	5e-05	cold-shock protein CS120-like(LOC108223291)
108209865	-3.95431	5e-05	uncharacterized LOC108209865(LOC108209865)
108216207	-3.95248	0.00195	uncharacterized LOC108216207(LOC108216207)
108213716	-3.9405	0.00025	uncharacterized LOC108213716(LOC108213716)
108193001	-3.93513	5e-05	growth-regulating factor 3-like(LOC108193001)
108220918	-3.9173	0.00355	NAD(P)H-quinone oxidoreductase subunit M, chloroplastic(LOC108220918)
108220670	-3.90871	5e-05	protein SPA, chloroplastic(LOC108220670)
108223753	-3.88375	0.0002	protein CHLORORESPIRATORY REDUCTION 6, chloroplastic(LOC108223753)
108226649	-3.8803	0.0059	oleosin 5-like(LOC108226649)
108211483	-3.87402	5e-05	uncharacterized LOC108211483(LOC108211483)
108227313	-3.86328	5e-05	shaggy-related protein kinase eta-like(LOC108227313)
108213788	-3.84953	0.00385	putative ripening-related protein 1(LOC108213788)
108219791	-3.84296	5e-05	uncharacterized LOC108219791(LOC108219791)
108226529	-3.83693	5e-05	programmed cell death protein 2-like(LOC108226529)
108220594	-3.83402	0.0035	uncharacterized protein At4g14100-like(LOC108220594)
108220291	-3.81823	0.00575	uncharacterized LOC108220291(LOC108220291)
108202465	-3.78911	5e-05	pentatricopeptide repeat-containing protein At1g63330-like(LOC108202465)
108201042	-3.78911	5e-05	probable protein phosphatase 2C 28(LOC108201042)
108201041	-3.78911	5e-05	putative pentatricopeptide repeat-containing protein At1g12700, mitochondrial(LOC108201041)
108223659	-3.78277	5e-05	katanin p80 WD40 repeat-containing subunit B1 homolog(LOC108223659)
108220419	-3.77938	5e-05	haloacid dehalogenase-like hydrolase domain-containing protein At3g48420(LOC108220419)
108196209	-3.7612	0.0029	protein SRG1-like(LOC108196209)
108200781	-3.71902	5e-05	ferredoxin, leaf L-A-like(LOC108200781)
108200890	-3.71902	5e-05	ferredoxin, leaf L-A-like(LOC108200890)
108201874	-3.71902	5e-05	ferredoxin-like(LOC108201874)
108220336	-3.719	5e-05	expansin-B3(LOC108220336)
108200727	-3.70011	5e-05	uncharacterized LOC108200727(LOC108200727)
108220013	-3.69874	5e-05	probable sulfate transporter 3.5(LOC108220013)
108218890	-3.68618	0.0034	protein FAR1-RELATED SEQUENCE 5-like(LOC108218890)
108195228	-3.68274	5e-05	uncharacterized LOC108195228(LOC108195228)
108211680	-3.67133	5e-05	uncharacterized LOC108211680(LOC108211680)
108193979	-3.66988	5e-05	uncharacterized LOC108193979(LOC108193979)
108216163	-3.64104	5e-05	F-box/kelch-repeat protein At2g44130-like(LOC108216163)
108214909	-3.63837	5e-05	cytochrome P450 81D1-like(LOC108214909)
108223385	-3.63586	5e-05	uncharacterized LOC108223385(LOC108223385)
108197515	-3.63463	5e-05	uncharacterized LOC108197515(LOC108197515)
108214527	-3.62345	5e-05	chlorophyll a-b binding protein 13, chloroplastic(LOC108214527)
108216515	-3.58764	5e-05	uncharacterized LOC108216515(LOC108216515)
108220854	-3.58101	5e-05	inositol polyphosphate multikinase beta(LOC108220854)
108225274	-3.58071	0.00025	uncharacterized LOC108225274(LOC108225274)
108220477	-3.5726	0.0001	UDP-glycosyltransferase 73C3-like(LOC108220477)
108214098	-3.55746	0.00065	importin subunit alpha-2-like(LOC108214098)
108210620	-3.55089	5e-05	ribulose bisphosphate carboxylase/oxygenase activase, chloroplastic-like(LOC108210620)
108212880	-3.54489	0.00135	prostatic spermine-binding protein-like(LOC108212880)
108227209	-3.54364	0.0003	RNA polymerase sigma factor sigA(LOC108227209)
108194067	-3.53221	0.00035	chaperone protein DnaJ 2(LOC108194067)
108195303	-3.53148	0.0044	uncharacterized protein At1g76070-like(LOC108195303)
108224729	-3.52497	5e-05	WUSCHEL-related homeobox 11(LOC108224729)
108215240	-3.48938	0.00115	ankyrin repeat-containing protein At3g12360-like(LOC108215240)
108196471	-3.48834	5e-05	uncharacterized LOC108196471(LOC108196471)
108212040	-3.48474	0.00175	putative F-box protein At1g33530(LOC108212040)
108199313	-3.46947	5e-05	probable glutathione S-transferase(LOC108199313)
108193360	-3.46049	5e-05	adenine phosphoribosyltransferase 5-like(LOC108193360)
108207075	-3.44989	5e-05	thylakoid lumenal protein TL20.3, chloroplastic(LOC108207075)
108221206	-3.43521	5e-05	uncharacterized LOC108221206(LOC108221206)
108208801	-3.43114	5e-05	inactive disease resistance protein RPS4-like(LOC108208801)
108210076	-3.42779	5e-05	AP2/ERF and B3 domain-containing transcription factor RAV1-like(LOC108210076)
108201090	-3.42658	0.00315	putative pentatricopeptide repeat-containing protein At1g12700, mitochondrial(LOC108201090)
108211026	-3.42289	0.0045	uncharacterized LOC108211026(LOC108211026)
108205231	-3.41839	5e-05	sesquiterpene synthase 2(LOC108205231)
108210752	-3.41618	5e-05	dehydration-responsive element-binding protein 3-like(LOC108210752)
108210952	-3.41101	5e-05	cytokinin hydroxylase-like(LOC108210952)
108209739	-3.41014	5e-05	photosystem I reaction center subunit III, chloroplastic(LOC108209739)
108222038	-3.39375	0.00185	auxin-responsive protein IAA1-like(LOC108222038)
108224294	-3.39233	5e-05	photosystem I reaction center subunit VI, chloroplastic-like(LOC108224294)
108213410	-3.3759	0.0047	uncharacterized LOC108213410(LOC108213410)
108212992	-3.35738	5e-05	RING-H2 finger protein ATL78-like(LOC108212992)
108200319	-3.35688	0.00755	pentatricopeptide repeat-containing protein At1g63330-like(LOC108200319)
108204235	-3.35489	5e-05	chlorophyll a-b binding protein, chloroplastic-like(LOC108204235)
108204236	-3.35489	5e-05	chlorophyll a-b binding protein, chloroplastic-like(LOC108204236)
108204319	-3.35489	5e-05	chlorophyll a-b binding protein, chloroplastic-like(LOC108204319)
108224825	-3.35483	5e-05	histone H1(LOC108224825)
108204935	-3.3511	0.0028	FAD-dependent urate hydroxylase-like(LOC108204935)
108209046	-3.34943	5e-05	1-aminocyclopropane-1-carboxylate oxidase(LOC108209046)
108225251	-3.32756	5e-05	heavy metal-associated isoprenylated plant protein 3(LOC108225251)
108197486	-3.32689	5e-05	protein CMSS1(LOC108197486)
108196117	-3.32549	5e-05	chlorophyll a-b binding protein 4, chloroplastic(LOC108196117)
108198955	-3.31903	0.0011	V-type proton ATPase subunit E2-like(LOC108198955)
108217870	-3.31435	5e-05	oleosin 18.2 kDa-like(LOC108217870)
108198005	-3.30191	0.00395	bifunctional epoxide hydrolase 2-like(LOC108198005)
108222175	-3.29272	5e-05	26.5 kDa heat shock protein, mitochondrial(LOC108222175)
108211851	-3.28915	5e-05	monogalactosyldiacylglycerol synthase 2, chloroplastic-like(LOC108211851)
108217717	-3.27563	5e-05	protein PHLOEM PROTEIN 2-LIKE A1-like(LOC108217717)
108203547	-3.27242	5e-05	chlorophyll a-b binding protein CP26, chloroplastic-like(LOC108203547)
108203538	-3.27242	5e-05	protein FAR1-RELATED SEQUENCE 9(LOC108203538)
108206650	-3.26692	0.01	heat shock cognate 70 kDa protein 2-like(LOC108206650)
108198703	-3.26574	0.00275	uncharacterized LOC108198703(LOC108198703)
108226823	-3.2635	0.00015	uncharacterized LOC108226823(LOC108226823)
108206270	-3.25052	0.00145	glycine cleavage system H protein, mitochondrial-like(LOC108206270)
108192445	-3.25008	5e-05	omega-3 fatty acid desaturase, chloroplastic-like(LOC108192445)
108215559	-3.23472	5e-05	pentatricopeptide repeat-containing protein At1g03540(LOC108215559)
108211091	-3.23262	5e-05	protein PHLOEM PROTEIN 2-LIKE A1-like(LOC108211091)
108213403	-3.22918	0.00665	myb-related protein 305-like(LOC108213403)
108218172	-3.22798	0.0004	uncharacterized LOC108218172(LOC108218172)
108228006	-3.22008	5e-05	oxalate--CoA ligase-like(LOC108228006)
108202904	-3.21083	0.00505	uncharacterized LOC108202904(LOC108202904)
108212913	-3.2107	5e-05	uncharacterized LOC108212913(LOC108212913)
108195167	-3.21013	5e-05	putative protease Do-like 14(LOC108195167)
108227446	-3.2007	0.00035	psbP domain-containing protein 6, chloroplastic(LOC108227446)
108203161	-3.19844	5e-05	rust resistance kinase Lr10-like(LOC108203161)
108193192	-3.19385	5e-05	uncharacterized LOC108193192(LOC108193192)
108216071	-3.19325	0.00015	uncharacterized LOC108216071(LOC108216071)
108206036	-3.18095	5e-05	13 kDa ribonucleoprotein-associated protein-like(LOC108206036)
108220682	-3.17588	0.0048	butyrate--CoA ligase AAE11, peroxisomal-like(LOC108220682)
108209926	-3.16965	5e-05	inorganic phosphate transporter 1-4-like(LOC108209926)
108225041	-3.16306	0.0091	bZIP transcription factor 53-like(LOC108225041)
108223956	-3.15473	5e-05	uncharacterized LOC108223956(LOC108223956)
108194323	-3.14803	5e-05	uncharacterized LOC108194323(LOC108194323)
108205248	-3.14465	5e-05	phosphoribulokinase, chloroplastic-like(LOC108205248)
108197100	-3.14384	5e-05	B-box zinc finger protein 24-like(LOC108197100)
108200280	-3.14348	5e-05	extra-large guanine nucleotide-binding protein 1-like(LOC108200280)
108219280	-3.13853	5e-05	disease resistance protein RGA2-like(LOC108219280)
108223565	-3.13474	0.00955	probable long-chain-alcohol O-fatty-acyltransferase 5(LOC108223565)
108220417	-3.12938	5e-05	transcription factor MYB48-like(LOC108220417)
108222238	-3.12938	5e-05	very-long-chain (3R)-3-hydroxyacyl-CoA dehydratase 2-like(LOC108222238)
108194033	-3.12639	5e-05	uncharacterized LOC108194033(LOC108194033)
108211952	-3.12598	0.0074	IRK-interacting protein-like(LOC108211952)
108215885	-3.12506	0.0007	two-component response regulator-like APRR5(LOC108215885)
108214497	-3.12326	5e-05	ABC transporter C family member 10-like(LOC108214497)
108209872	-3.11965	5e-05	UDP-glucose iridoid glucosyltransferase-like(LOC108209872)
108211413	-3.11437	5e-05	uncharacterized LOC108211413(LOC108211413)
108219769	-3.11327	5e-05	photosystem II repair protein PSB27-H1, chloroplastic(LOC108219769)
108207008	-3.10549	5e-05	dof zinc finger protein DOF3.6-like(LOC108207008)
108223495	-3.1036	5e-05	magnesium transporter MRS2-3-like(LOC108223495)
108219016	-3.08786	5e-05	chlorophyll a-b binding protein CP26, chloroplastic(LOC108219016)
108217335	-3.08574	0.0022	uncharacterized LOC108217335(LOC108217335)
108211729	-3.07134	0.00045	uncharacterized LOC108211729(LOC108211729)
108213769	-3.06103	5e-05	protein NUCLEAR FUSION DEFECTIVE 4(LOC108213769)
108212436	-3.03834	5e-05	uncharacterized LOC108212436(LOC108212436)
108218463	-3.03708	5e-05	purple acid phosphatase 2-like(LOC108218463)
108211587	-3.03661	0.0005	uncharacterized LOC108211587(LOC108211587)
108200671	-3.03576	5e-05	uncharacterized LOC108200671(LOC108200671)
108208093	-3.03216	0.00155	putative F-box protein PP2-B12(LOC108208093)
108207994	-3.02694	0.0025	protein ABHD17B-like(LOC108207994)
108202689	-3.02578	5e-05	uncharacterized LOC108202689(LOC108202689)
108198277	-3.02345	0.0079	uncharacterized LOC108198277(LOC108198277)
108220976	-3.01031	5e-05	wall-associated receptor kinase 2-like(LOC108220976)
108205285	-2.99894	5e-05	oxygen-evolving enhancer protein 3-2, chloroplastic-like(LOC108205285)
108192288	-2.98896	5e-05	22.0 kDa heat shock protein-like(LOC108192288)
108224860	-2.98862	5e-05	chlorophyll a-b binding protein CP24 10A, chloroplastic-like(LOC108224860)
108214397	-2.98486	0.00195	heat stress transcription factor A-3-like(LOC108214397)
108210722	-2.98459	5e-05	oxygen-evolving enhancer protein 2-1, chloroplastic-like(LOC108210722)
108214243	-2.98331	5e-05	protein MIZU-KUSSEI 1-like(LOC108214243)
108206424	-2.97598	0.00085	uncharacterized LOC108206424(LOC108206424)
108220156	-2.97523	0.00185	uncharacterized LOC108220156(LOC108220156)
108195227	-2.96743	0.0002	uncharacterized LOC108195227(LOC108195227)
108216472	-2.94423	0.0087	epidermis-specific secreted glycoprotein EP1-like(LOC108216472)
108211605	-2.93965	5e-05	uncharacterized LOC108211605(LOC108211605)
108192609	-2.92898	0.0014	pentatricopeptide repeat-containing protein At5g46580, chloroplastic-like(LOC108192609)
108203042	-2.92251	5e-05	uncharacterized LOC108203042(LOC108203042)
108222087	-2.91593	0.0009	GDP-mannose transporter GONST4-like(LOC108222087)
108205520	-2.91589	5e-05	(+)-neomenthol dehydrogenase-like(LOC108205520)
108203446	-2.91498	5e-05	uncharacterized LOC108203446(LOC108203446)
108217470	-2.90832	5e-05	terpene synthase 10-like(LOC108217470)
108217598	-2.90832	5e-05	terpene synthase 10-like(LOC108217598)
108217617	-2.90832	5e-05	terpene synthase 10-like(LOC108217617)
108193165	-2.90758	5e-05	(+)-neomenthol dehydrogenase-like(LOC108193165)
108196413	-2.90684	5e-05	auxin response factor 11-like(LOC108196413)
108216971	-2.90669	5e-05	chlorophyll a-b binding protein 4, chloroplastic-like(LOC108216971)
108206022	-2.90138	5e-05	protein NRT1/ PTR FAMILY 7.3-like(LOC108206022)
108214876	-2.89823	5e-05	NHP2-like protein 1(LOC108214876)
108223625	-2.89573	5e-05	O-acyltransferase WSD1-like(LOC108223625)
108215864	-2.89456	5e-05	uncharacterized LOC108215864(LOC108215864)
108210777	-2.89042	5e-05	uncharacterized LOC108210777(LOC108210777)
108224633	-2.88857	5e-05	oxygen-evolving enhancer protein 1, chloroplastic(LOC108224633)
108203474	-2.88561	0.00175	protein NYNRIN-like(LOC108203474)
108206384	-2.88447	0.00035	probable disease resistance protein RXW24L(LOC108206384)
108213006	-2.88253	0.0002	probable glutamate carboxypeptidase 2(LOC108213006)
108206741	-2.88097	0.00095	endoglucanase 1-like(LOC108206741)
108206868	-2.87804	5e-05	cytochrome P450 71A9-like(LOC108206868)
108202621	-2.8757	5e-05	chlorophyll a-b binding protein CP24 10A, chloroplastic(LOC108202621)
108221035	-2.87522	0.0076	peroxidase 45-like(LOC108221035)
108225301	-2.87003	0.0003	uncharacterized LOC108225301(LOC108225301)
108220952	-2.86785	5e-05	flavonol synthase/flavanone 3-hydroxylase-like(LOC108220952)
108225340	-2.86581	0.00015	uncharacterized LOC108225340(LOC108225340)
108201827	-2.85614	5e-05	pentatricopeptide repeat-containing protein At1g63330-like(LOC108201827)
108192874	-2.85523	0.00015	uncharacterized LOC108192874(LOC108192874)
108200959	-2.85282	0.0045	peroxidase 43(LOC108200959)
108215363	-2.85177	5e-05	L-type lectin-domain containing receptor kinase S.4-like(LOC108215363)
108197524	-2.84407	5e-05	uncharacterized LOC108197524(LOC108197524)
108211930	-2.83099	5e-05	7-deoxyloganetic acid glucosyltransferase-like(LOC108211930)
108220168	-2.82779	5e-05	uncharacterized LOC108220168(LOC108220168)
108196145	-2.82488	0.0075	WAT1-related protein At3g30340-like(LOC108196145)
108206473	-2.8237	0.0004	UDP-galactose/UDP-glucose transporter 2-like(LOC108206473)
108192653	-2.82329	5e-05	photosystem II 5 kDa protein, chloroplastic-like(LOC108192653)
108218047	-2.82217	0.0001	protein MIZU-KUSSEI 1-like(LOC108218047)
108223962	-2.82147	5e-05	uncharacterized LOC108223962(LOC108223962)
108192490	-2.82022	5e-05	ADP,ATP carrier protein 1, mitochondrial-like(LOC108192490)
108204965	-2.81771	0.00575	short-chain dehydrogenase TIC 32, chloroplastic-like(LOC108204965)
108202818	-2.81555	5e-05	pyruvate kinase, cytosolic isozyme(LOC108202818)
108206349	-2.81179	5e-05	uncharacterized LOC108206349(LOC108206349)
108199695	-2.79922	0.00215	F-box/kelch-repeat protein At3g06240-like(LOC108199695)
108195143	-2.79431	5e-05	60S ribosomal protein L39-3-like(LOC108195143)
108227544	-2.78809	5e-05	single-stranded DNA-binding protein, mitochondrial-like(LOC108227544)
108220145	-2.78472	0.0006	uncharacterized LOC108220145(LOC108220145)
108200822	-2.78111	5e-05	heavy metal-associated isoprenylated plant protein 3-like(LOC108200822)
108209544	-2.77215	5e-05	uncharacterized LOC108209544(LOC108209544)
108225214	-2.77022	5e-05	dnaJ homolog subfamily C member 28-like(LOC108225214)
108206954	-2.77021	0.0008	peroxidase 19(LOC108206954)
108217732	-2.77012	5e-05	39S ribosomal protein L41-A, mitochondrial-like(LOC108217732)
108199585	-2.76648	5e-05	2-methylene-furan-3-one reductase(LOC108199585)
108213045	-2.76613	0.0003	putative dual specificity protein phosphatase DSP8(LOC108213045)
108193441	-2.75803	0.0001	uncharacterized LOC108193441(LOC108193441)
108195077	-2.75803	0.0001	uncharacterized LOC108195077(LOC108195077)
108225716	-2.75565	5e-05	extra-large guanine nucleotide-binding protein 1-like(LOC108225716)
108200533	-2.74801	5e-05	protein WVD2-like 3(LOC108200533)
108212889	-2.74516	0.00255	putative F-box/kelch-repeat protein At1g62270(LOC108212889)
108220390	-2.73714	5e-05	ethylene-responsive transcription factor RAP2-7(LOC108220390)
108192836	-2.73572	0.0033	ent-kaurene oxidase, chloroplastic-like(LOC108192836)
108214912	-2.73541	0.0003	cytochrome c-like(LOC108214912)
108214914	-2.73541	0.0003	cytochrome c-like(LOC108214914)
108226521	-2.73396	0.00425	NAC domain-containing protein 104(LOC108226521)
108226228	-2.73261	5e-05	uncharacterized LOC108226228(LOC108226228)
108202793	-2.72399	5e-05	uncharacterized LOC108202793(LOC108202793)
108206986	-2.71547	0.00175	uncharacterized LOC108206986(LOC108206986)
108211011	-2.71475	0.00595	leucine-rich repeat extensin-like protein 6(LOC108211011)
108197784	-2.71372	0.0001	probable WRKY transcription factor 28(LOC108197784)
108193985	-2.71201	0.0063	uncharacterized LOC108193985(LOC108193985)
108225993	-2.70831	5e-05	basic 7S globulin-like(LOC108225993)
108204416	-2.70239	5e-05	photosystem I reaction center subunit III, chloroplastic-like(LOC108204416)
108213242	-2.69887	5e-05	auxin-responsive protein SAUR72-like(LOC108213242)
108213417	-2.69887	5e-05	auxin-responsive protein SAUR72-like(LOC108213417)
108200684	-2.69446	0.0096	myrcene synthase, chloroplastic-like(LOC108200684)
108196248	-2.69077	5e-05	pyruvate, phosphate dikinase, chloroplastic(LOC108196248)
108206902	-2.68253	5e-05	AAA-ATPase At5g17750-like(LOC108206902)
108193832	-2.67368	5e-05	uncharacterized LOC108193832(LOC108193832)
108200468	-2.66912	5e-05	1-aminocyclopropane-1-carboxylate oxidase-like(LOC108200468)
108206560	-2.66436	0.00035	uncharacterized LOC108206560(LOC108206560)
108226047	-2.66429	5e-05	uncharacterized LOC108226047(LOC108226047)
108224990	-2.65968	5e-05	cytochrome P450 78A5-like(LOC108224990)
108210588	-2.65903	0.00015	zinc finger BED domain-containing protein RICESLEEPER 2-like(LOC108210588)
108219921	-2.65896	5e-05	uncharacterized LOC108219921(LOC108219921)
108218743	-2.65885	5e-05	delta(12) fatty acid desaturase FAD2-like(LOC108218743)
108214557	-2.65342	0.00185	serine/threonine-protein kinase SRK2B-like(LOC108214557)
108194095	-2.64868	5e-05	photosystem I chlorophyll a/b-binding protein 6, chloroplastic(LOC108194095)
108195504	-2.64868	5e-05	pollen receptor-like kinase 3(LOC108195504)
108212425	-2.6484	0.0015	L-type lectin-domain containing receptor kinase IV.2-like(LOC108212425)
108196473	-2.6477	5e-05	uncharacterized LOC108196473(LOC108196473)
108193355	-2.64187	5e-05	F-box/kelch-repeat protein At1g15670-like(LOC108193355)
108221986	-2.64168	5e-05	chaperone protein dnaJ 11, chloroplastic-like(LOC108221986)
108195135	-2.63661	5e-05	mitogen-activated protein kinase kinase 9(LOC108195135)
108222047	-2.63275	5e-05	uncharacterized protein At4g14100-like(LOC108222047)
108203392	-2.62581	0.0001	RNA polymerase sigma factor sigC(LOC108203392)
108205670	-2.62416	5e-05	1-(5-phosphoribosyl)-5-[(5-phosphoribosylamino)methylideneamino] imidazole-4-carboxamide isomerase, chloroplastic(LOC108205670)
108219915	-2.62203	0.001	uncharacterized LOC108219915(LOC108219915)
108201765	-2.61944	5e-05	TMV resistance protein N-like(LOC108201765)
108204554	-2.61801	5e-05	signal recognition particle 43 kDa protein, chloroplastic(LOC108204554)
108195983	-2.61165	5e-05	light-regulated protein(LOC108195983)
108194215	-2.60781	5e-05	inorganic pyrophosphatase 2-like(LOC108194215)
108196292	-2.60432	0.0002	thionin-like protein 2(LOC108196292)
108209149	-2.60371	5e-05	extra-large guanine nucleotide-binding protein 3-like(LOC108209149)
108215949	-2.59937	5e-05	uncharacterized LOC108215949(LOC108215949)
108196836	-2.588	0.00105	uncharacterized LOC108196836(LOC108196836)
108200078	-2.58193	5e-05	inorganic phosphate transporter 2-1, chloroplastic(LOC108200078)
108206443	-2.57609	5e-05	D-aminoacyl-tRNA deacylase(LOC108206443)
108219293	-2.57405	5e-05	ABC transporter G family member 22-like(LOC108219293)
108226669	-2.57319	5e-05	transcription factor bHLH115-like(LOC108226669)
108200841	-2.57137	5e-05	thylakoid lumenal 19 kDa protein, chloroplastic-like(LOC108200841)
108228026	-2.56572	0.00335	uncharacterized oxidoreductase At1g06690, chloroplastic(LOC108228026)
108210661	-2.56423	5e-05	RNA polymerase-associated protein LEO1-like(LOC108210661)
108209507	-2.55834	5e-05	ribulose bisphosphate carboxylase/oxygenase activase, chloroplastic-like(LOC108209507)
108215823	-2.55383	0.0027	serine protease Do-like HtrA(LOC108215823)
108218308	-2.55308	0.00055	IQ domain-containing protein IQM6-like(LOC108218308)
108219969	-2.54935	5e-05	photosystem I reaction center subunit XI, chloroplastic-like(LOC108219969)
108196567	-2.54903	5e-05	bifunctional epoxide hydrolase 2-like(LOC108196567)
108224436	-2.54684	0.00335	uncharacterized LOC108224436(LOC108224436)
108224523	-2.54253	5e-05	cytochrome c biogenesis protein CCS1, chloroplastic(LOC108224523)
108211252	-2.5414	5e-05	photosystem I subunit O(LOC108211252)
108213203	-2.53775	5e-05	indole-3-acetic acid-induced protein ARG7-like(LOC108213203)
108208068	-2.53545	0.001	BOI-related E3 ubiquitin-protein ligase 1-like(LOC108208068)
108221904	-2.53286	5e-05	zinc finger CCCH domain-containing protein 23(LOC108221904)
108193562	-2.53236	5e-05	ACT domain-containing protein ACR11-like(LOC108193562)
108222966	-2.53106	0.0047	putative F-box protein At4g38870(LOC108222966)
108224500	-2.5298	5e-05	anthocyanidin 3-O-glucoside 6''-O-acyltransferase-like(LOC108224500)
108198896	-2.52423	0.0002	uncharacterized LOC108198896(LOC108198896)
108214285	-2.52378	5e-05	probable disease resistance protein At1g58602(LOC108214285)
108214283	-2.52378	5e-05	probable disease resistance protein RF9(LOC108214283)
108212826	-2.52378	5e-05	putative disease resistance protein At1g50180(LOC108212826)
108200724	-2.51259	5e-05	probable long-chain-alcohol O-fatty-acyltransferase 1(LOC108200724)
108200725	-2.51259	5e-05	rho GDP-dissociation inhibitor 1-like(LOC108200725)
108201807	-2.50879	5e-05	uncharacterized LOC108201807(LOC108201807)
108214840	-2.50464	0.0007	probable UDP-3-O-acylglucosamine N-acyltransferase 2, mitochondrial(LOC108214840)
108225792	-2.50437	5e-05	CCG-binding protein 1(LOC108225792)
108201824	-2.50249	0.00015	proline-rich extensin-like protein EPR1(LOC108201824)
108197060	-2.49949	5e-05	lycopene epsilon cyclase, chloroplastic(LOC108197060)
108202881	-2.49849	5e-05	respiratory burst oxidase homolog protein B-like(LOC108202881)
108208192	-2.49763	0.00755	axial regulator YABBY 4(LOC108208192)
108209341	-2.49035	5e-05	uncharacterized LOC108209341(LOC108209341)
108196302	-2.49026	5e-05	glutamate--tRNA ligase, cytoplasmic(LOC108196302)
108204579	-2.48785	0.00585	protein LNK1(LOC108204579)
108215872	-2.48701	5e-05	rhodanese-like domain-containing protein 14, chloroplastic(LOC108215872)
108222022	-2.48634	0.00025	auxin-responsive protein SAUR71-like(LOC108222022)
108221993	-2.48573	0.00135	histone H4(LOC108221993)
108204747	-2.48212	5e-05	uncharacterized LOC108204747(LOC108204747)
108193058	-2.47913	5e-05	pentatricopeptide repeat-containing protein At3g57430, chloroplastic(LOC108193058)
108211084	-2.47653	5e-05	uncharacterized LOC108211084(LOC108211084)
108209842	-2.47557	0.0046	ribulose bisphosphate carboxylase/oxygenase activase, chloroplastic-like(LOC108209842)
108197709	-2.47125	0.0051	homogentisate phytyltransferase 1, chloroplastic-like(LOC108197709)
108205898	-2.47061	0.001	uncharacterized LOC108205898(LOC108205898)
108224931	-2.46655	0.00235	AT-hook motif nuclear-localized protein 28-like(LOC108224931)
108225398	-2.46645	0.0001	uncharacterized LOC108225398(LOC108225398)
108213184	-2.46488	5e-05	cysteine-rich repeat secretory protein 60-like(LOC108213184)
108200603	-2.4568	5e-05	uncharacterized LOC108200603(LOC108200603)
108194151	-2.45639	5e-05	glyoxylate/hydroxypyruvate reductase HPR3-like(LOC108194151)
108220387	-2.45401	0.0001	putative F-box protein At4g21240(LOC108220387)
108220299	-2.45376	5e-05	F-box/kelch-repeat protein At3g23880-like(LOC108220299)
108214267	-2.452	0.0005	uncharacterized LOC108214267(LOC108214267)
108214268	-2.452	0.0005	uncharacterized LOC108214268(LOC108214268)
108207908	-2.44841	5e-05	ras GTPase-activating protein-binding protein 1-like(LOC108207908)
108206260	-2.44681	0.00035	pelargonidin 3-O-(6-caffeoylglucoside) 5-O-(6-O-malonylglucoside) 4'''-malonyltransferase-like(LOC108206260)
108206457	-2.44246	0.00315	dof zinc finger protein DOF4.6(LOC108206457)
108194242	-2.44133	0.0002	uncharacterized protein At2g39795, mitochondrial(LOC108194242)
108209070	-2.43712	5e-05	60S ribosomal protein L22-2-like(LOC108209070)
108213053	-2.43523	0.0009	probable caffeoyl-CoA O-methyltransferase At4g26220(LOC108213053)
108223236	-2.42877	5e-05	transcription factor PIF7(LOC108223236)
108210916	-2.42354	5e-05	TBC1 domain family member 8B-like(LOC108210916)
108216554	-2.42194	0.00675	nifU-like protein 3, chloroplastic(LOC108216554)
108203725	-2.41967	5e-05	uncharacterized LOC108203725(LOC108203725)
108211533	-2.41687	0.00025	uncharacterized LOC108211533(LOC108211533)
108208976	-2.41535	5e-05	probable ubiquitin-conjugating enzyme E2 24(LOC108208976)
108194047	-2.41514	5e-05	nuclear transcription factor Y subunit A-3(LOC108194047)
108196790	-2.41477	0.00305	uncharacterized LOC108196790(LOC108196790)
108218952	-2.41412	5e-05	nitrate reductase [NADH]-like(LOC108218952)
108226709	-2.41239	5e-05	uncharacterized LOC108226709(LOC108226709)
108200627	-2.40941	5e-05	uncharacterized protein YwkD(LOC108200627)
108226483	-2.40919	5e-05	B-box zinc finger protein 23-like(LOC108226483)
108210656	-2.40887	5e-05	NAC domain-containing protein 72-like(LOC108210656)
108225762	-2.40641	5e-05	vesicle-associated protein 1-4-like(LOC108225762)
108218525	-2.40444	5e-05	heavy metal-associated isoprenylated plant protein 3-like(LOC108218525)
108205413	-2.40273	5e-05	uncharacterized LOC108205413(LOC108205413)
108202492	-2.40107	0.00065	tubby-like F-box protein 3(LOC108202492)
108220799	-2.40072	5e-05	non-specific lipid-transfer protein 2-like(LOC108220799)
108193055	-2.39309	5e-05	protein TIC 62, chloroplastic(LOC108193055)
108199550	-2.39157	5e-05	TMV resistance protein N-like(LOC108199550)
108218561	-2.39154	5e-05	1,4-alpha-glucan-branching enzyme 1, chloroplastic/amyloplastic-like(LOC108218561)
108200506	-2.38812	5e-05	cyclin-D1-1-like(LOC108200506)
108206455	-2.38524	5e-05	glycine cleavage system H protein, mitochondrial(LOC108206455)
108201002	-2.3847	0.0081	histone-lysine N-methyltransferase ATX2-like(LOC108201002)
108225261	-2.38308	5e-05	putative 4-hydroxy-4-methyl-2-oxoglutarate aldolase 3(LOC108225261)
108226551	-2.38308	5e-05	putative 4-hydroxy-4-methyl-2-oxoglutarate aldolase 3(LOC108226551)
108210735	-2.37979	5e-05	ribonucleoside-diphosphate reductase small chain(LOC108210735)
108214382	-2.37853	5e-05	17.8 kDa class I heat shock protein(LOC108214382)
108213227	-2.37853	5e-05	17.8 kDa class I heat shock protein-like(LOC108213227)
108220771	-2.37799	5e-05	probable small nuclear ribonucleoprotein F(LOC108220771)
108197340	-2.37687	5e-05	cytochrome P450 78A5-like(LOC108197340)
108215271	-2.37472	5e-05	TMV resistance protein N-like(LOC108215271)
108205499	-2.37282	0.0001	bZIP transcription factor 53-like(LOC108205499)
108205500	-2.37282	0.0001	bZIP transcription factor 53-like(LOC108205500)
108199547	-2.37233	0.00095	receptor-like protein kinase HSL1(LOC108199547)
108203132	-2.36821	5e-05	uncharacterized LOC108203132(LOC108203132)
108204498	-2.36755	5e-05	endoglucanase 24-like(LOC108204498)
108204499	-2.36755	5e-05	fructose-bisphosphate aldolase 1, chloroplastic(LOC108204499)
108219925	-2.35997	5e-05	chlorophyll a-b binding protein 6A, chloroplastic-like(LOC108219925)
108200187	-2.35868	0.0014	zinc finger protein CONSTANS-LIKE 16-like(LOC108200187)
108219255	-2.35787	5e-05	mediator of RNA polymerase II transcription subunit 17(LOC108219255)
108205055	-2.35711	0.00725	uncharacterized LOC108205055(LOC108205055)
108206194	-2.3569	5e-05	ACT domain-containing protein ACR8-like(LOC108206194)
108210169	-2.35317	0.0045	uncharacterized LOC108210169(LOC108210169)
108210170	-2.35317	0.0045	uncharacterized LOC108210170(LOC108210170)
108208059	-2.35073	0.0055	DNA (cytosine-5)-methyltransferase DRM2-like(LOC108208059)
108214727	-2.34754	5e-05	protein LAZ1 homolog 1-like(LOC108214727)
108193490	-2.34563	5e-05	probable WRKY transcription factor 70(LOC108193490)
108222119	-2.34462	0.0001	putative clathrin assembly protein At1g25240(LOC108222119)
108225152	-2.34455	5e-05	transcription factor bHLH137-like(LOC108225152)
108201748	-2.34273	5e-05	protein LNK3(LOC108201748)
108227639	-2.33919	5e-05	uncharacterized LOC108227639(LOC108227639)
108197635	-2.33521	0.0012	abscisic acid receptor PYL4-like(LOC108197635)
108207981	-2.33116	5e-05	ethylene-responsive transcription factor CRF1-like(LOC108207981)
108214829	-2.32999	5e-05	dehydration-responsive element-binding protein 1A-like(LOC108214829)
108194060	-2.32965	5e-05	ferredoxin--NADP reductase, leaf isozyme, chloroplastic-like(LOC108194060)
108220405	-2.32931	5e-05	hypothetical protein(LOC108220405)
108198764	-2.32759	0.00545	ethylene-responsive transcription factor ERF039-like(LOC108198764)
108196227	-2.32707	5e-05	phosphoenolpyruvate carboxykinase [ATP]-like(LOC108196227)
108224460	-2.31929	5e-05	uncharacterized LOC108224460(LOC108224460)
108193817	-2.31919	0.0006	uncharacterized LOC108193817(LOC108193817)
108216770	-2.3191	5e-05	squamosa promoter-binding-like protein 7(LOC108216770)
108202739	-2.31814	0.0017	putative F-box protein At3g16210(LOC108202739)
108220429	-2.31806	5e-05	plastidic glucose transporter 4-like(LOC108220429)
108220104	-2.31806	5e-05	uncharacterized LOC108220104(LOC108220104)
108211732	-2.31604	0.0038	acidic endochitinase-like(LOC108211732)
108219705	-2.31562	0.00455	probable xyloglucan endotransglucosylase/hydrolase protein 32(LOC108219705)
108199514	-2.31331	0.00015	protein SULFUR DEFICIENCY-INDUCED 1-like(LOC108199514)
108214669	-2.31013	5e-05	glutamate formimidoyltransferase-like(LOC108214669)
108194205	-2.30757	5e-05	ethylene-responsive transcription factor ERF008-like(LOC108194205)
108193586	-2.30201	0.00045	probable beta-D-xylosidase 6(LOC108193586)
108202537	-2.30169	5e-05	deoxynucleoside triphosphate triphosphohydrolase SAMHD1 homolog(LOC108202537)
108193601	-2.30157	5e-05	17.8 kDa class I heat shock protein-like(LOC108193601)
108211054	-2.30048	5e-05	metalloendoproteinase 1-like(LOC108211054)
108215087	-2.29506	0.0035	putative cyclic nucleotide-gated ion channel 15(LOC108215087)
108199844	-2.29244	0.0001	receptor like protein kinase S.2-like(LOC108199844)
108217671	-2.28914	5e-05	uncharacterized LOC108217671(LOC108217671)
108207915	-2.28867	0.005	inorganic pyrophosphatase 1(LOC108207915)
108192706	-2.28826	0.0002	uncharacterized LOC108192706(LOC108192706)
108206449	-2.28783	0.0056	sufE-like protein 2, chloroplastic(LOC108206449)
108220773	-2.28489	0.00125	methylesterase 17-like(LOC108220773)
108206763	-2.2788	5e-05	probable GABA transporter 2(LOC108206763)
108196072	-2.27628	5e-05	probable cyclic nucleotide-gated ion channel 20, chloroplastic(LOC108196072)
108204491	-2.27608	5e-05	uncharacterized LOC108204491(LOC108204491)
108208839	-2.27598	5e-05	F-box protein CPR30-like(LOC108208839)
108200297	-2.27507	5e-05	phosphate transporter PHO1 homolog 10-like(LOC108200297)
108200299	-2.27507	5e-05	protein ACCELERATED CELL DEATH 6-like(LOC108200299)
108226518	-2.27266	5e-05	uncharacterized LOC108226518(LOC108226518)
108209760	-2.27024	0.00685	uncharacterized LOC108209760(LOC108209760)
108194137	-2.2695	5e-05	NAC domain-containing protein 100-like(LOC108194137)
108206890	-2.26746	0.00035	uncharacterized LOC108206890(LOC108206890)
108227462	-2.26534	0.0054	protein REVEILLE 7-like(LOC108227462)
108224937	-2.26246	5e-05	uncharacterized LOC108224937(LOC108224937)
108206280	-2.25967	5e-05	uncharacterized LOC108206280(LOC108206280)
108211716	-2.25868	0.0069	uncharacterized LOC108211716(LOC108211716)
108216683	-2.25507	0.00015	uncharacterized LOC108216683(LOC108216683)
108224829	-2.25108	0.00345	GDSL esterase/lipase At4g10955-like(LOC108224829)
108192710	-2.25023	5e-05	probable plastid-lipid-associated protein 11(LOC108192710)
108227611	-2.24229	5e-05	omega-hydroxypalmitate O-feruloyl transferase(LOC108227611)
108218505	-2.24097	5e-05	transcription factor TGA7-like(LOC108218505)
108206389	-2.24008	0.0002	calmodulin-binding receptor-like cytoplasmic kinase 1(LOC108206389)
108216321	-2.23397	5e-05	transcription factor DIVARICATA-like(LOC108216321)
108211115	-2.22891	5e-05	AT-hook motif nuclear-localized protein 20-like(LOC108211115)
108202524	-2.22828	0.00165	agamous-like MADS-box protein AGL61(LOC108202524)
108198754	-2.21894	5e-05	zinc finger protein 5(LOC108198754)
108218814	-2.21819	5e-05	plastocyanin A, chloroplastic(LOC108218814)
108214292	-2.21652	0.00025	protein SRG1-like(LOC108214292)
108200480	-2.21543	5e-05	photosystem I reaction center subunit II, chloroplastic-like(LOC108200480)
108204900	-2.21375	5e-05	aspartic proteinase A1-like(LOC108204900)
108195852	-2.21364	0.00015	protein CHUP1, chloroplastic(LOC108195852)
108207943	-2.20102	5e-05	ethylene-responsive transcription factor ERF071(LOC108207943)
108200313	-2.19587	5e-05	bZIP transcription factor 53-like(LOC108200313)
108227705	-2.1937	0.00045	uncharacterized LOC108227705(LOC108227705)
108224587	-2.19349	5e-05	NAC domain-containing protein 72-like(LOC108224587)
108219840	-2.19171	5e-05	early nodulin-like protein 2(LOC108219840)
108199241	-2.19153	0.00395	pentatricopeptide repeat-containing protein At2g36980, mitochondrial(LOC108199241)
108215144	-2.19092	5e-05	extensin(LOC108215144)
108195243	-2.18921	5e-05	major allergen Api g 1, isoallergen 1-like(LOC108195243)
108193625	-2.18921	5e-05	pathogenesis-related protein A(LOC108193625)
108211233	-2.18914	5e-05	photosystem I reaction center subunit IV A, chloroplastic-like(LOC108211233)
108209242	-2.1871	5e-05	photosystem I reaction center subunit psaK, chloroplastic(LOC108209242)
108227656	-2.18299	0.00075	uncharacterized LOC108227656(LOC108227656)
108205493	-2.18224	5e-05	uncharacterized protein C106.07c(LOC108205493)
108195868	-2.17529	0.00305	uncharacterized LOC108195868(LOC108195868)
108216115	-2.17429	0.00125	histone H4(LOC108216115)
108206903	-2.17363	5e-05	uncharacterized LOC108206903(LOC108206903)
108221198	-2.16787	5e-05	uncharacterized LOC108221198(LOC108221198)
108220629	-2.16704	5e-05	E3 ubiquitin-protein ligase ATL23(LOC108220629)
108214752	-2.16704	0.0017	uncharacterized LOC108214752(LOC108214752)
108224063	-2.16419	5e-05	fructose-1,6-bisphosphatase, cytosolic(LOC108224063)
108203626	-2.15629	0.00045	probable histone H2AXb(LOC108203626)
108208584	-2.15494	0.00595	dicarboxylate transporter 2.1, chloroplastic-like(LOC108208584)
108199312	-2.15422	5e-05	probable glutathione S-transferase(LOC108199312)
108206580	-2.15407	5e-05	UDP-glucose iridoid glucosyltransferase-like(LOC108206580)
108220123	-2.15404	5e-05	ethylene-responsive transcription factor 2-like(LOC108220123)
108220497	-2.15277	5e-05	alpha-L-fucosidase 1-like(LOC108220497)
108203779	-2.15103	5e-05	histone H2AX(LOC108203779)
108193722	-2.15076	5e-05	uncharacterized LOC108193722(LOC108193722)
108223457	-2.1473	5e-05	rhodanese-like domain-containing protein 9, chloroplastic(LOC108223457)
108194584	-2.14584	0.00205	putative F-box/FBD/LRR-repeat protein At4g03220(LOC108194584)
108216351	-2.13444	5e-05	uncharacterized LOC108216351(LOC108216351)
108196521	-2.13192	0.0009	uncharacterized LOC108196521(LOC108196521)
108210477	-2.12765	0.00115	2-methoxy-6-polyprenyl-1,4-benzoquinol methylase, mitochondrial-like(LOC108210477)
108206962	-2.12565	0.00055	glycerophosphodiester phosphodiesterase GDPDL6-like(LOC108206962)
108226692	-2.12488	5e-05	probable small nuclear ribonucleoprotein G(LOC108226692)
108214684	-2.12398	0.00335	uncharacterized LOC108214684(LOC108214684)
108219980	-2.12384	5e-05	uncharacterized LOC108219980(LOC108219980)
108196453	-2.12186	0.00855	uncharacterized LOC108196453(LOC108196453)
108205950	-2.11952	0.00135	BTB/POZ domain-containing protein At5g60050(LOC108205950)
108219508	-2.11932	0.0002	F-box/LRR-repeat protein 3-like(LOC108219508)
108208284	-2.11708	0.00285	uncharacterized LOC108208284(LOC108208284)
108211010	-2.11509	5e-05	protein phosphatase 2C 57(LOC108211010)
108217621	-2.10844	5e-05	RING-H2 finger protein ATL56-like(LOC108217621)
108213080	-2.10843	0.0005	uncharacterized tRNA/rRNA methyltransferase YsgA(LOC108213080)
108208821	-2.10516	0.0004	heat shock 70 kDa protein 16-like(LOC108208821)
108216613	-2.09847	0.006	uncharacterized LOC108216613(LOC108216613)
108208074	-2.0966	5e-05	neurochondrin(LOC108208074)
108197548	-2.0935	5e-05	trans-cinnamate 4-monooxygenase-like(LOC108197548)
108216750	-2.09201	0.00595	uncharacterized GPI-anchored protein At4g28100(LOC108216750)
108211440	-2.09162	5e-05	AP2-like ethylene-responsive transcription factor At1g16060(LOC108211440)
108228095	-2.09088	0.0005	F-box protein At3g07870-like(LOC108228095)
108209088	-2.08846	5e-05	protein LOL1(LOC108209088)
108192490	-2.08589	5e-05	ADP,ATP carrier protein 1, mitochondrial-like(LOC108192490)
108193063	-2.08437	5e-05	beta-glucosidase BoGH3B-like(LOC108193063)
108203841	-2.08286	0.00425	protein GLUTAMINE DUMPER 3-like(LOC108203841)
108199981	-2.08045	5e-05	pectinesterase(LOC108199981)
108207089	-2.0773	0.00865	cytochrome P450 CYP736A12-like(LOC108207089)
108194042	-2.0773	5e-05	F-box protein SKIP28(LOC108194042)
108193574	-2.07516	5e-05	zinc finger RNA-binding protein 2-like(LOC108193574)
108225957	-2.07258	5e-05	uncharacterized LOC108225957(LOC108225957)
108206968	-2.07239	0.00225	probable mitochondrial-processing peptidase subunit beta, mitochondrial(LOC108206968)
108195306	-2.06589	0.0082	cytochrome b561 and DOMON domain-containing protein At3g61750-like(LOC108195306)
108192339	-2.06564	5e-05	isochorismate synthase, chloroplastic-like(LOC108192339)
108220070	-2.06352	0.0002	cyclic nucleotide-gated ion channel 4-like(LOC108220070)
108220068	-2.06352	0.0002	NADH--cytochrome b5 reductase 1-like(LOC108220068)
108202751	-2.0635	0.00195	uncharacterized LOC108202751(LOC108202751)
108197253	-2.06258	0.0027	cytochrome P450 CYP749A22-like(LOC108197253)
108204676	-2.06132	0.0001	uncharacterized LOC108204676(LOC108204676)
108214611	-2.05731	0.0002	ribosomal RNA large subunit methyltransferase I(LOC108214611)
108226679	-2.05698	0.00355	probable calcium-binding protein CML49(LOC108226679)
108196671	-2.05586	0.00085	uncharacterized LOC108196671(LOC108196671)
108196684	-2.05586	0.00085	uncharacterized LOC108196684(LOC108196684)
108220644	-2.04626	0.0005	probable BOI-related E3 ubiquitin-protein ligase 3(LOC108220644)
108220341	-2.0438	5e-05	stem-specific protein TSJT1(LOC108220341)
108220376	-2.04356	5e-05	uncharacterized LOC108220376(LOC108220376)
108225242	-2.0427	0.0019	uncharacterized LOC108225242(LOC108225242)
108228150	-2.04159	0.0001	presenilin-like protein At2g29900(LOC108228150)
108216230	-2.03979	5e-05	nudix hydrolase 13, mitochondrial(LOC108216230)
108223244	-2.03831	0.0001	uncharacterized LOC108223244(LOC108223244)
108205942	-2.03783	5e-05	transcription factor MYB1R1-like(LOC108205942)
108205494	-2.03164	5e-05	uncharacterized LOC108205494(LOC108205494)
108211876	-2.03045	0.00645	protein CUP-SHAPED COTYLEDON 3-like(LOC108211876)
108196134	-2.02541	0.0009	protein LOW PSII ACCUMULATION 3, chloroplastic(LOC108196134)
108222347	-2.02429	5e-05	callose synthase 10-like(LOC108222347)
108205769	-2.0204	5e-05	heavy metal-associated isoprenylated plant protein 3-like(LOC108205769)
108200093	-2.01975	5e-05	ankyrin repeat-containing protein At2g01680-like(LOC108200093)
108194070	-2.01975	0.0006	uncharacterized LOC108194070(LOC108194070)
108201760	-2.01696	5e-05	TMV resistance protein N-like(LOC108201760)
108222032	-2.01223	5e-05	CDGSH iron-sulfur domain-containing protein NEET(LOC108222032)
108226492	-2.01113	0.00485	homeobox-leucine zipper protein HOX11(LOC108226492)
108193757	-2.00762	5e-05	F-box protein At5g49610(LOC108193757)
108193753	-2.00459	0.0004	pentatricopeptide repeat-containing protein At4g28010(LOC108193753)
108211940	-2.00407	5e-05	hypothetical protein(LOC108211940)
108211939	-2.00407	5e-05	uncharacterized LOC108211939(LOC108211939)
108213311	-2.00407	5e-05	uncharacterized LOC108213311(LOC108213311)
108214314	-2.00407	5e-05	uncharacterized LOC108214314(LOC108214314)
108193137	-2.00199	5e-05	cyclic dof factor 1-like(LOC108193137)
108208426	-2.00197	5e-05	uncharacterized LOC108208426(LOC108208426)
108210822	-1.99678	5e-05	E3 ubiquitin-protein ligase RMA1H1-like(LOC108210822)
108213968	-1.99592	5e-05	putative disease resistance RPP13-like protein 3(LOC108213968)
108207987	-1.99543	0.001	copper transporter 6-like(LOC108207987)
108224620	-1.99485	5e-05	uncharacterized LOC108224620(LOC108224620)
108197215	-1.99376	5e-05	uncharacterized LOC108197215(LOC108197215)
108214264	-1.99362	0.0018	uncharacterized LOC108214264(LOC108214264)
108196454	-1.99361	5e-05	uncharacterized LOC108196454(LOC108196454)
108221514	-1.98637	5e-05	ABC transporter I family member 17-like(LOC108221514)
108203863	-1.9854	0.0088	CSC1-like protein ERD4(LOC108203863)
108207856	-1.98347	5e-05	uncharacterized LOC108207856(LOC108207856)
108205759	-1.98296	5e-05	uncharacterized LOC108205759(LOC108205759)
108213743	-1.98185	5e-05	GATA transcription factor 5-like(LOC108213743)
108216082	-1.98171	0.00045	receptor-like serine/threonine-protein kinase At1g78530(LOC108216082)
108224949	-1.98155	0.00775	malonyl-coenzyme A:anthocyanin 3-O-glucoside-6''-O-malonyltransferase-like(LOC108224949)
108204347	-1.97989	5e-05	G-type lectin S-receptor-like serine/threonine-protein kinase At4g27290(LOC108204347)
108207010	-1.97915	5e-05	F-box protein PP2-A12(LOC108207010)
108217702	-1.97547	5e-05	uncharacterized LOC108217702(LOC108217702)
108224471	-1.97432	5e-05	GDSL esterase/lipase At5g03610-like(LOC108224471)
108211842	-1.97279	5e-05	aldehyde oxidase GLOX-like(LOC108211842)
108205786	-1.97178	5e-05	uncharacterized LOC108205786(LOC108205786)
108209195	-1.97015	5e-05	U-box domain-containing protein 6-like(LOC108209195)
108216787	-1.96957	0.0016	uncharacterized LOC108216787(LOC108216787)
108205469	-1.96805	5e-05	uncharacterized LOC108205469(LOC108205469)
108204974	-1.96593	5e-05	patatin-like protein 7(LOC108204974)
108210598	-1.96556	5e-05	protein indeterminate-domain 9(LOC108210598)
108220074	-1.96442	5e-05	uncharacterized LOC108220074(LOC108220074)
108192570	-1.9639	0.0004	cold-regulated 413 inner membrane protein 1, chloroplastic-like(LOC108192570)
108220009	-1.9632	5e-05	60S ribosomal protein L18a-like protein(LOC108220009)
108225564	-1.96001	5e-05	allantoate deiminase(LOC108225564)
108226018	-1.95728	0.00055	protein SRG1(LOC108226018)
108226408	-1.95701	5e-05	aspartyl protease AED1-like(LOC108226408)
108215233	-1.95693	5e-05	probable zinc metalloprotease EGY2, chloroplastic(LOC108215233)
108200249	-1.95456	5e-05	lipase(LOC108200249)
108215940	-1.95391	0.0001	peroxidase 12-like(LOC108215940)
108228000	-1.9526	5e-05	putative glycerol-3-phosphate transporter 1(LOC108228000)
108200654	-1.94823	0.0001	phosphate transporter PHO1 homolog 1(LOC108200654)
108221548	-1.94725	5e-05	DNA-directed RNA polymerase 3, chloroplastic-like(LOC108221548)
108216724	-1.9468	5e-05	expansin-B15-like(LOC108216724)
108196412	-1.94447	0.0004	growth-regulating factor 4-like(LOC108196412)
108211589	-1.94295	0.00635	uncharacterized protein At5g48480-like(LOC108211589)
108211528	-1.94261	5e-05	haloacid dehalogenase-like hydrolase domain-containing protein 3(LOC108211528)
108211403	-1.94215	0.0003	exocyst complex component EXO84A-like(LOC108211403)
108198019	-1.9408	0.00295	F-box protein SKIP27-like(LOC108198019)
108214298	-1.93589	5e-05	oxygen-evolving enhancer protein 1, chloroplastic-like(LOC108214298)
108224786	-1.93502	0.00025	uncharacterized LOC108224786(LOC108224786)
108217872	-1.93192	0.0001	homeobox-leucine zipper protein HAT22-like(LOC108217872)
108204404	-1.93131	5e-05	heat stress transcription factor A-7a-like(LOC108204404)
108225182	-1.9296	0.00045	F-box protein At5g52880(LOC108225182)
108215037	-1.92756	5e-05	pentatricopeptide repeat-containing protein At5g21222-like(LOC108215037)
108227969	-1.92678	0.0052	phytoene dehydrogenase, chloroplastic/chromoplastic(LOC108227969)
108198542	-1.92592	0.0093	uncharacterized LOC108198542(LOC108198542)
108200347	-1.92305	0.00025	F-box protein CPR30-like(LOC108200347)
108215289	-1.92161	5e-05	uncharacterized LOC108215289(LOC108215289)
108197439	-1.92153	5e-05	transcription termination factor MTEF1, chloroplastic(LOC108197439)
108211386	-1.92113	5e-05	histone H2A.6-like(LOC108211386)
108225290	-1.92061	0.0045	uncharacterized LOC108225290(LOC108225290)
108225302	-1.91941	5e-05	protein DCL, chloroplastic-like(LOC108225302)
108220420	-1.91906	5e-05	cysteine protease XCP2(LOC108220420)
108200429	-1.91509	5e-05	probable serine/threonine-protein kinase WNK9(LOC108200429)
108222010	-1.91486	5e-05	ethylene-responsive transcription factor TINY-like(LOC108222010)
108208293	-1.91478	0.0003	homogentisate phytyltransferase 1, chloroplastic-like(LOC108208293)
108219733	-1.9133	5e-05	photosynthetic NDH subunit of subcomplex B 1, chloroplastic(LOC108219733)
108224018	-1.9116	5e-05	CSC1-like protein RXW8(LOC108224018)
108215980	-1.91127	5e-05	uncharacterized LOC108215980(LOC108215980)
108216275	-1.90802	5e-05	calmodulin-binding protein 25-like(LOC108216275)
108196677	-1.90586	5e-05	probable nucleoredoxin 1(LOC108196677)
108220715	-1.90311	0.00075	DUF724 domain-containing protein 5-like(LOC108220715)
108216720	-1.90268	5e-05	nitrate reductase [NADH] 2-like(LOC108216720)
108223422	-1.90126	5e-05	uncharacterized LOC108223422(LOC108223422)
108205749	-1.89845	5e-05	probable disease resistance RPP8-like protein 2(LOC108205749)
108226582	-1.89745	5e-05	NAC domain-containing protein 83-like(LOC108226582)
108201162	-1.89123	5e-05	F-box protein At1g55000(LOC108201162)
108202416	-1.89045	5e-05	photosystem II core complex proteins psbY, chloroplastic(LOC108202416)
108209574	-1.88903	5e-05	uncharacterized LOC108209574(LOC108209574)
108220053	-1.88775	5e-05	mitochondrial import inner membrane translocase subunit TIM14-1-like(LOC108220053)
108205335	-1.88188	0.0005	heat shock factor protein HSF30-like(LOC108205335)
108210574	-1.87799	0.0026	xylulose kinase-like(LOC108210574)
108209621	-1.87036	5e-05	embryogenesis-associated protein EMB8-like(LOC108209621)
108227391	-1.86942	0.0001	uncharacterized LOC108227391(LOC108227391)
108218678	-1.86897	5e-05	uncharacterized LOC108218678(LOC108218678)
108211013	-1.868	5e-05	ferredoxin, root R-B2-like(LOC108211013)
108202668	-1.86607	5e-05	uncharacterized LOC108202668(LOC108202668)
108213172	-1.86335	5e-05	uncharacterized LOC108213172(LOC108213172)
108204641	-1.86333	0.0002	probable lactoylglutathione lyase, chloroplastic(LOC108204641)
108214358	-1.86286	5e-05	uncharacterized LOC108214358(LOC108214358)
108200123	-1.86264	5e-05	30S ribosomal protein 3-1, chloroplastic-like(LOC108200123)
108223555	-1.8623	5e-05	two-component response regulator ORR9-like(LOC108223555)
108211960	-1.86123	0.0002	myosin IB heavy chain-like(LOC108211960)
108194621	-1.86074	5e-05	uncharacterized LOC108194621(LOC108194621)
108211823	-1.85979	5e-05	uncharacterized LOC108211823(LOC108211823)
108214444	-1.85967	0.0022	putative disease resistance protein RGA1(LOC108214444)
108214445	-1.85967	0.0022	putative disease resistance protein RGA4(LOC108214445)
108222911	-1.85834	5e-05	uncharacterized LOC108222911(LOC108222911)
108206187	-1.85361	0.0014	protein plastid transcriptionally active 16, chloroplastic-like(LOC108206187)
108195702	-1.8522	5e-05	protein SDE2 homolog(LOC108195702)
108204725	-1.85116	0.0001	uncharacterized LOC108204725(LOC108204725)
108194309	-1.85006	5e-05	uncharacterized LOC108194309(LOC108194309)
108208029	-1.84512	0.0061	uncharacterized LOC108208029(LOC108208029)
108195013	-1.8444	5e-05	uncharacterized LOC108195013(LOC108195013)
108217778	-1.84259	0.00135	uncharacterized LOC108217778(LOC108217778)
108215563	-1.84257	0.0024	uncharacterized LOC108215563(LOC108215563)
108216888	-1.84255	0.0023	uncharacterized LOC108216888(LOC108216888)
108195187	-1.8421	0.00055	uncharacterized LOC108195187(LOC108195187)
108226478	-1.84209	0.0001	uncharacterized LOC108226478(LOC108226478)
108215750	-1.84	0.001	carboxyl-terminal-processing peptidase 3, chloroplastic(LOC108215750)
108211375	-1.83777	5e-05	RING-H2 finger protein ATL40-like(LOC108211375)
108223859	-1.83549	5e-05	uncharacterized LOC108223859(LOC108223859)
108217718	-1.83405	0.00475	transcription factor E2FC-like(LOC108217718)
108214207	-1.83325	5e-05	uncharacterized LOC108214207(LOC108214207)
108205899	-1.83063	0.0006	uncharacterized LOC108205899(LOC108205899)
108212888	-1.83059	0.00675	putative F-box protein At3g17480(LOC108212888)
108213192	-1.8296	0.0017	auxin-induced protein 15A-like(LOC108213192)
108205217	-1.82874	5e-05	cold-regulated 413 plasma membrane protein 1-like(LOC108205217)
108211584	-1.82502	0.0003	heavy metal-associated isoprenylated plant protein 3-like(LOC108211584)
108194223	-1.82458	0.00305	uncharacterized protein At5g65660-like(LOC108194223)
108200075	-1.82435	5e-05	oxygen-evolving enhancer protein 3-2, chloroplastic(LOC108200075)
108223167	-1.82274	5e-05	probable receptor-like serine/threonine-protein kinase At5g57670(LOC108223167)
108220604	-1.82064	5e-05	uncharacterized LOC108220604(LOC108220604)
108211746	-1.81955	5e-05	uncharacterized LOC108211746(LOC108211746)
108223184	-1.81824	5e-05	magnesium-protoporphyrin IX monomethyl ester [oxidative] cyclase, chloroplastic-like(LOC108223184)
108212562	-1.8166	0.002	superoxide dismutase [Cu-Zn] 2-like(LOC108212562)
108212407	-1.81637	0.0003	serine/threonine-protein kinase EDR1(LOC108212407)
108204248	-1.81634	5e-05	formin-like protein 11(LOC108204248)
108206066	-1.81452	0.001	pentatricopeptide repeat-containing protein At5g66520-like(LOC108206066)
108204369	-1.8135	5e-05	PH-interacting protein(LOC108204369)
108211547	-1.8134	0.0045	CRS2-associated factor 2, mitochondrial(LOC108211547)
108214411	-1.80828	5e-05	FAD-dependent urate hydroxylase-like(LOC108214411)
108222800	-1.80823	5e-05	uncharacterized LOC108222800(LOC108222800)
108199990	-1.80803	5e-05	U-box domain-containing protein 10-like(LOC108199990)
108194241	-1.80546	5e-05	protein AUXIN-REGULATED GENE INVOLVED IN ORGAN SIZE-like(LOC108194241)
108225425	-1.80533	5e-05	S-norcoclaurine synthase 2-like(LOC108225425)
108224034	-1.80174	5e-05	WEB family protein At5g16730, chloroplastic-like(LOC108224034)
108224972	-1.80081	0.00675	serine/threonine-protein kinase CDL1-like(LOC108224972)
108220810	-1.79954	0.0021	probable WRKY transcription factor 65(LOC108220810)
108200312	-1.79823	0.00135	probable bifunctional TENA-E protein(LOC108200312)
108201894	-1.79732	0.0018	transcription repressor OFP12(LOC108201894)
108211296	-1.79626	5e-05	uncharacterized LOC108211296(LOC108211296)
108206151	-1.79397	5e-05	ataxin-10(LOC108206151)
108210955	-1.79104	5e-05	ribosome-recycling factor, chloroplastic-like(LOC108210955)
108202185	-1.78772	0.00025	uncharacterized LOC108202185(LOC108202185)
108194393	-1.78456	0.0069	sugar transport protein 10(LOC108194393)
108198848	-1.78131	5e-05	major allergen Dau c 1(LOC108198848)
108198850	-1.78131	5e-05	major allergen Dau c 1(LOC108198850)
108198830	-1.78131	5e-05	major allergen Dau c 1-like(LOC108198830)
108198846	-1.78131	5e-05	major allergen Dau c 1-like(LOC108198846)
108200751	-1.781	0.0042	crocetin glucosyltransferase 3-like(LOC108200751)
108224333	-1.77912	5e-05	acetylglutamate kinase, chloroplastic-like(LOC108224333)
108220989	-1.77887	5e-05	protein PAM68, chloroplastic(LOC108220989)
108193493	-1.77845	5e-05	delta(12)-fatty-acid desaturase FAD2-like(LOC108193493)
108216210	-1.77815	5e-05	uncharacterized LOC108216210(LOC108216210)
108193611	-1.77758	0.0006	pentatricopeptide repeat-containing protein At5g13770, chloroplastic(LOC108193611)
108205304	-1.77644	5e-05	protein ROOT PRIMORDIUM DEFECTIVE 1(LOC108205304)
108214700	-1.77585	0.0016	CBL-interacting protein kinase 18-like(LOC108214700)
108207993	-1.77482	0.0016	probable prolyl 4-hydroxylase 6(LOC108207993)
108196039	-1.77191	0.00355	uncharacterized LOC108196039(LOC108196039)
108209793	-1.77141	5e-05	uncharacterized LOC108209793(LOC108209793)
108208132	-1.77135	0.0046	protein terminal ear1 homolog(LOC108208132)
108198565	-1.77113	5e-05	putative disease resistance RPP13-like protein 3(LOC108198565)
108216065	-1.76748	5e-05	AP2-like ethylene-responsive transcription factor AIL1(LOC108216065)
108200314	-1.76478	5e-05	cyclic dof factor 1-like(LOC108200314)
108211004	-1.76136	0.00135	small nuclear ribonucleoprotein Sm D1(LOC108211004)
108192552	-1.76081	5e-05	LOB domain-containing protein 41-like(LOC108192552)
108206684	-1.75868	5e-05	ethylene-responsive transcription factor 4(LOC108206684)
108194195	-1.75784	0.00125	uncharacterized LOC108194195(LOC108194195)
108202895	-1.75308	5e-05	photosystem I reaction center subunit N, chloroplastic(LOC108202895)
108220450	-1.75298	0.00055	circumsporozoite protein-like(LOC108220450)
108222964	-1.75242	5e-05	EIN3-binding F-box protein 2-like(LOC108222964)
108211898	-1.75106	5e-05	ribulose bisphosphate carboxylase/oxygenase activase 2, chloroplastic-like(LOC108211898)
108205648	-1.75029	5e-05	uncharacterized LOC108205648(LOC108205648)
108197989	-1.74783	0.00115	F-box/LRR-repeat protein At4g14103-like(LOC108197989)
108203059	-1.74524	5e-05	protein PLANT CADMIUM RESISTANCE 3-like(LOC108203059)
108217837	-1.74446	5e-05	early nodulin-93-like(LOC108217837)
108200005	-1.74358	0.0004	serine/threonine-protein kinase At5g01020-like(LOC108200005)
108205129	-1.74313	5e-05	uncharacterized LOC108205129(LOC108205129)
108206177	-1.74108	5e-05	AP2-like ethylene-responsive transcription factor TOE3(LOC108206177)
108193478	-1.74103	0.00615	probable apyrase 7(LOC108193478)
108216456	-1.74081	0.00775	uncharacterized LOC108216456(LOC108216456)
108227109	-1.7398	0.0008	miraculin-like(LOC108227109)
108216569	-1.73867	0.00015	UDP-glycosyltransferase 89B2-like(LOC108216569)
108224554	-1.73866	5e-05	uncharacterized LOC108224554(LOC108224554)
108202579	-1.738	0.0008	pentatricopeptide repeat-containing protein At1g63330-like(LOC108202579)
108200955	-1.738	0.0008	putative pentatricopeptide repeat-containing protein At1g12700, mitochondrial(LOC108200955)
108216280	-1.73757	0.0005	phosphatidylinositol 4-phosphate 5-kinase 9-like(LOC108216280)
108192735	-1.73587	5e-05	hypothetical protein(LOC108192735)
108214079	-1.73212	5e-05	uncharacterized protein At5g64816-like(LOC108214079)
108193596	-1.73182	5e-05	probable WRKY transcription factor 12(LOC108193596)
108206305	-1.73103	5e-05	sec-independent protein translocase protein TATA, chloroplastic-like(LOC108206305)
108225148	-1.7299	5e-05	thylakoid lumenal 17.4 kDa protein, chloroplastic(LOC108225148)
108210930	-1.72793	0.00095	uncharacterized LOC108210930(LOC108210930)
108212895	-1.72793	0.00095	uncharacterized LOC108212895(LOC108212895)
108203570	-1.72757	5e-05	upstream activation factor subunit UAF30-like(LOC108203570)
108220549	-1.72589	0.0001	uncharacterized LOC108220549(LOC108220549)
108211241	-1.72555	5e-05	protein LIGHT-DEPENDENT SHORT HYPOCOTYLS 10-like(LOC108211241)
108193968	-1.72553	0.0027	chaperone protein dnaJ 11, chloroplastic(LOC108193968)
108208876	-1.72533	5e-05	phosphoribulokinase, chloroplastic(LOC108208876)
108222777	-1.72525	5e-05	probable alpha,alpha-trehalose-phosphate synthase [UDP-forming] 11(LOC108222777)
108218388	-1.72446	5e-05	uncharacterized LOC108218388(LOC108218388)
108214080	-1.72293	0.00065	uncharacterized protein At5g64816-like(LOC108214080)
108218625	-1.7229	5e-05	photosystem I reaction center subunit V, chloroplastic(LOC108218625)
108218623	-1.7229	5e-05	uncharacterized WD repeat-containing protein C2A9.03-like(LOC108218623)
108210630	-1.72265	5e-05	1-aminocyclopropane-1-carboxylate oxidase homolog 1-like(LOC108210630)
108217749	-1.71659	5e-05	gibberellin-regulated protein 14-like(LOC108217749)
108210963	-1.71652	0.0001	somatic embryogenesis receptor kinase 2-like(LOC108210963)
108200196	-1.71645	0.00675	uncharacterized LOC108200196(LOC108200196)
108199880	-1.7142	5e-05	stearoyl-[acyl-carrier-protein] 9-desaturase, chloroplastic-like(LOC108199880)
108209508	-1.71281	0.004	uncharacterized LOC108209508(LOC108209508)
108193676	-1.71102	0.00075	dirigent protein 22-like(LOC108193676)
108210531	-1.70925	0.00255	actin-104-like(LOC108210531)
108205758	-1.70821	5e-05	myb-related protein 308(LOC108205758)
108198654	-1.70765	0.00305	enoyl-CoA delta isomerase 1, peroxisomal-like(LOC108198654)
108206303	-1.70757	5e-05	agamous-like MADS-box protein AGL19(LOC108206303)
108225351	-1.70688	0.00235	myb family transcription factor APL-like(LOC108225351)
108214197	-1.70483	5e-05	uncharacterized LOC108214197(LOC108214197)
108196429	-1.70471	5e-05	disease resistance protein RGA2-like(LOC108196429)
108195848	-1.70471	5e-05	protein NRT1/ PTR FAMILY 5.2-like(LOC108195848)
108211103	-1.70426	0.0002	MDIS1-interacting receptor like kinase 2-like(LOC108211103)
108222864	-1.70323	5e-05	dicer-like protein 4(LOC108222864)
108196996	-1.70317	5e-05	chlorophyll a-b binding protein CP29.2, chloroplastic(LOC108196996)
108200470	-1.70108	5e-05	protein S-acyltransferase 11(LOC108200470)
108197399	-1.70104	5e-05	F-box protein At1g67340-like(LOC108197399)
108211359	-1.70037	0.0003	uncharacterized LOC108211359(LOC108211359)
108194316	-1.69972	0.00015	basic 7S globulin-like(LOC108194316)
108205743	-1.69646	5e-05	perakine reductase-like(LOC108205743)
108205871	-1.69611	5e-05	protein DETOXIFICATION 45, chloroplastic-like(LOC108205871)
108193940	-1.69557	0.0044	maf-like protein DDB_G0281937(LOC108193940)
108222807	-1.69483	5e-05	CBL-interacting serine/threonine-protein kinase 6(LOC108222807)
108215436	-1.69088	5e-05	mitochondrial pyruvate carrier 4(LOC108215436)
108199693	-1.6904	0.00115	putative F-box protein At1g32420(LOC108199693)
108227501	-1.68668	5e-05	F-box protein At3g07870-like(LOC108227501)
108205596	-1.68665	0.0002	aldehyde dehydrogenase family 2 member C4-like(LOC108205596)
108211387	-1.68517	5e-05	protease Do-like 8, chloroplastic(LOC108211387)
108216481	-1.68418	0.0006	single-stranded DNA-bindig protein WHY2, mitochondrial-like(LOC108216481)
108192522	-1.6816	5e-05	zinc finger CCCH domain-containing protein ZFN-like(LOC108192522)
108224755	-1.67815	5e-05	uncharacterized LOC108224755(LOC108224755)
108195853	-1.67633	0.0025	uncharacterized LOC108195853(LOC108195853)
108206559	-1.67621	0.00155	auxin-responsive protein SAUR24(LOC108206559)
108200537	-1.67599	5e-05	probable peroxygenase 4(LOC108200537)
108223882	-1.6746	0.0011	methyl-CpG-binding domain-containing protein 7-like(LOC108223882)
108211294	-1.6743	5e-05	uncharacterized LOC108211294(LOC108211294)
108218615	-1.67426	0.0064	transcription factor TCP8-like(LOC108218615)
108219759	-1.67352	5e-05	phosphoglycerate kinase, cytosolic-like(LOC108219759)
108223159	-1.67224	5e-05	VQ motif-containing protein 4(LOC108223159)
108205616	-1.66804	0.00235	metallothionein-like protein type 2(LOC108205616)
108195286	-1.66567	0.0001	uncharacterized LOC108195286(LOC108195286)
108220270	-1.66476	5e-05	putative protein TPRXL(LOC108220270)
108219595	-1.66382	5e-05	phospholipase D zeta 1-like(LOC108219595)
108215579	-1.66256	5e-05	uncharacterized LOC108215579(LOC108215579)
108213239	-1.66113	0.00375	miraculin-like(LOC108213239)
108219900	-1.66071	0.0001	uncharacterized LOC108219900(LOC108219900)
108201540	-1.65982	5e-05	uncharacterized LOC108201540(LOC108201540)
108205142	-1.65982	5e-05	uncharacterized LOC108205142(LOC108205142)
108205473	-1.65981	5e-05	probable aminotransferase TAT2(LOC108205473)
108224750	-1.6598	5e-05	transcription factor bHLH93-like(LOC108224750)
108220563	-1.65971	5e-05	early nodulin-93-like(LOC108220563)
108222177	-1.65971	5e-05	early nodulin-93-like(LOC108222177)
108205877	-1.65944	0.00085	PAP-specific phosphatase HAL2-like(LOC108205877)
108209977	-1.65562	5e-05	aquaporin PIP2-1-like(LOC108209977)
108200641	-1.65508	5e-05	guanine deaminase(LOC108200641)
108205778	-1.65484	5e-05	uncharacterized LOC108205778(LOC108205778)
108219718	-1.65296	0.0016	uncharacterized LOC108219718(LOC108219718)
108206509	-1.64824	5e-05	two-component response regulator ARR3-like(LOC108206509)
108198614	-1.64506	0.00025	ALBINO3-like protein 2, chloroplastic(LOC108198614)
108225269	-1.64376	0.001	2-phytyl-1,4-beta-naphthoquinone methyltransferase, chloroplastic(LOC108225269)
108206774	-1.64252	5e-05	DNA-directed RNA polymerases I and III subunit RPAC2-like(LOC108206774)
108195110	-1.64235	5e-05	fructokinase-2-like(LOC108195110)
108220295	-1.64124	5e-05	dehydrin HIRD11-like(LOC108220295)
108203790	-1.64087	0.00425	7-deoxyloganetin glucosyltransferase-like(LOC108203790)
108216541	-1.6403	0.00095	uncharacterized LOC108216541(LOC108216541)
108214753	-1.63941	0.00025	deoxynucleoside triphosphate triphosphohydrolase SAMHD1 homolog(LOC108214753)
108215556	-1.63775	0.00715	protein ABA DEFICIENT 4, chloroplastic-like(LOC108215556)
108224014	-1.63599	5e-05	actin cytoskeleton-regulatory complex protein pan1(LOC108224014)
108224015	-1.63599	5e-05	uncharacterized N-acetyltransferase ycf52(LOC108224015)
108193592	-1.63511	5e-05	transcription factor bHLH147-like(LOC108193592)
108206322	-1.63443	5e-05	probable protein phosphatase 2C 1(LOC108206322)
108216706	-1.63247	0.0051	uncharacterized LOC108216706(LOC108216706)
108218551	-1.63221	5e-05	uncharacterized LOC108218551(LOC108218551)
108224065	-1.63101	5e-05	uncharacterized LOC108224065(LOC108224065)
108200381	-1.63051	0.0001	mitochondrial uncoupling protein 3(LOC108200381)
108209323	-1.62956	0.00585	probable sarcosine oxidase(LOC108209323)
108213365	-1.62853	0.00025	uncharacterized LOC108213365(LOC108213365)
108215266	-1.62853	0.00025	uncharacterized LOC108215266(LOC108215266)
108215267	-1.62853	0.00025	uncharacterized LOC108215267(LOC108215267)
108227680	-1.62651	0.00465	uncharacterized LOC108227680(LOC108227680)
108197312	-1.62647	5e-05	prefoldin subunit 6(LOC108197312)
108211521	-1.62503	0.0063	frataxin, mitochondrial-like(LOC108211521)
108205154	-1.6225	5e-05	cyclin-dependent kinase inhibitor 3-like(LOC108205154)
108196423	-1.62215	0.00035	uncharacterized LOC108196423(LOC108196423)
108203111	-1.62192	0.00145	uncharacterized LOC108203111(LOC108203111)
108202595	-1.62081	0.0041	dnaJ homolog subfamily C member 17-like(LOC108202595)
108213160	-1.6206	5e-05	rubredoxin(LOC108213160)
108208367	-1.61809	5e-05	ubiquitin-40S ribosomal protein S27a-like(LOC108208367)
108223581	-1.61584	5e-05	photosystem I reaction center subunit IV, chloroplastic(LOC108223581)
108217299	-1.61575	0.00095	phytochrome-associated serine/threonine-protein phosphatase 3-like(LOC108217299)
108206035	-1.6152	0.0014	nuclear pore complex protein NUP50A-like(LOC108206035)
108207467	-1.61222	0.00015	uncharacterized LOC108207467(LOC108207467)
108216424	-1.61193	5e-05	cytochrome c oxidase-assembly factor COX23, mitochondrial(LOC108216424)
108216848	-1.61081	0.0006	plant cysteine oxidase 1-like(LOC108216848)
108202540	-1.60995	0.00515	histone-lysine N-methyltransferase ATX1-like(LOC108202540)
108211311	-1.60851	0.0002	uncharacterized LOC108211311(LOC108211311)
108214910	-1.60807	5e-05	kynurenine formamidase-like(LOC108214910)
108202740	-1.60806	0.00575	putative F-box protein At3g16210(LOC108202740)
108206156	-1.60672	5e-05	hypothetical protein(LOC108206156)
108211451	-1.6037	0.00015	ATP-dependent Clp protease adapter protein CLPS1, chloroplastic-like(LOC108211451)
108205389	-1.60366	5e-05	patatin-like protein 7(LOC108205389)
108208171	-1.6023	5e-05	F-box protein CPR30-like(LOC108208171)
108198667	-1.60053	0.0081	uncharacterized LOC108198667(LOC108198667)
108216198	-1.59971	0.0001	formimidoyltransferase-cyclodeaminase(LOC108216198)
108219044	-1.5994	5e-05	transcription factor TCP20(LOC108219044)
108197294	-1.59705	5e-05	protein NSP-INTERACTING KINASE 2(LOC108197294)
108220048	-1.59621	0.0014	uncharacterized LOC108220048(LOC108220048)
108227801	-1.59593	0.00015	uncharacterized LOC108227801(LOC108227801)
108194218	-1.59244	5e-05	protein-S-isoprenylcysteine O-methyltransferase A(LOC108194218)
108209322	-1.59132	5e-05	O-glucosyltransferase rumi homolog(LOC108209322)
108215416	-1.59101	0.0023	acidic endochitinase-like(LOC108215416)
108209380	-1.59084	5e-05	metacaspase-2-like(LOC108209380)
108219326	-1.58944	5e-05	delta(12)-fatty-acid desaturase FAD2-like(LOC108219326)
108200582	-1.58906	0.0001	uncharacterized protein At1g26090, chloroplastic(LOC108200582)
108211606	-1.58801	5e-05	3-hydroxy-3-methylglutaryl-coenzyme A reductase 1-like(LOC108211606)
108216184	-1.5878	5e-05	probable glutathione S-transferase(LOC108216184)
108218832	-1.5878	5e-05	probable glutathione S-transferase(LOC108218832)
108211186	-1.58679	0.0004	nudix hydrolase 17, mitochondrial-like(LOC108211186)
108197849	-1.58667	5e-05	uncharacterized LOC108197849(LOC108197849)
108200168	-1.58634	0.00015	repressor of RNA polymerase III transcription MAF1 homolog(LOC108200168)
108200661	-1.58625	5e-05	AMSH-like ubiquitin thioesterase 2(LOC108200661)
108215684	-1.58382	5e-05	protein THYLAKOID FORMATION1, chloroplastic-like(LOC108215684)
108202688	-1.58378	0.00485	uncharacterized LOC108202688(LOC108202688)
108197599	-1.58302	0.003	uncharacterized LOC108197599(LOC108197599)
108193523	-1.58207	5e-05	copper transport protein CCH(LOC108193523)
108214843	-1.58128	5e-05	cytochrome P450 CYP72A219-like(LOC108214843)
108194024	-1.58076	5e-05	succinate dehydrogenase assembly factor 2, mitochondrial(LOC108194024)
108200491	-1.57991	0.0021	uncharacterized LOC108200491(LOC108200491)
108204858	-1.57884	0.00585	ferric reduction oxidase 7, chloroplastic-like(LOC108204858)
108220271	-1.57835	0.0006	uncharacterized LOC108220271(LOC108220271)
108227419	-1.57825	5e-05	probable E3 ubiquitin-protein ligase XERICO(LOC108227419)
108203869	-1.57785	5e-05	phospholipase A1-Igamma1, chloroplastic(LOC108203869)
108213510	-1.57253	0.0038	bidirectional sugar transporter NEC1-like(LOC108213510)
108215569	-1.57249	0.0081	putative pentatricopeptide repeat-containing protein At5g52630(LOC108215569)
108210241	-1.57184	5e-05	stress-related protein-like(LOC108210241)
108203449	-1.56913	0.0017	uncharacterized LOC108203449(LOC108203449)
108212544	-1.5686	5e-05	probable inactive patatin-like protein 9(LOC108212544)
108227871	-1.56829	5e-05	10 kDa chaperonin-like(LOC108227871)
108226327	-1.56816	0.0002	uncharacterized LOC108226327(LOC108226327)
108214780	-1.568	0.0011	uncharacterized LOC108214780(LOC108214780)
108213432	-1.56683	0.0089	uncharacterized LOC108213432(LOC108213432)
108200679	-1.56641	5e-05	uncharacterized LOC108200679(LOC108200679)
108198980	-1.56464	5e-05	disease resistance protein RPP13-like(LOC108198980)
108203792	-1.56353	0.00375	7-deoxyloganetin glucosyltransferase-like(LOC108203792)
108214440	-1.56327	5e-05	G-type lectin S-receptor-like serine/threonine-protein kinase At4g27290(LOC108214440)
108219932	-1.56281	5e-05	temperature-induced lipocalin-1-like(LOC108219932)
108218464	-1.56265	0.00015	protein WALLS ARE THIN 1-like(LOC108218464)
108193350	-1.56257	0.0011	uncharacterized LOC108193350(LOC108193350)
108227932	-1.56036	5e-05	peptidyl-prolyl cis-trans isomerase CYP18-2(LOC108227932)
108194682	-1.55996	0.00435	uncharacterized LOC108194682(LOC108194682)
108204790	-1.55984	5e-05	hypothetical protein(LOC108204790)
108204924	-1.55884	5e-05	zinc finger protein 4-like(LOC108204924)
108209695	-1.55812	5e-05	putative uncharacterized protein DDB_G0274405(LOC108209695)
108220132	-1.55764	5e-05	probable WRKY transcription factor 70(LOC108220132)
108197616	-1.5572	0.0001	lipid transfer-like protein VAS(LOC108197616)
108204268	-1.55618	5e-05	photosystem II reaction center PSB28 protein, chloroplastic(LOC108204268)
108197503	-1.55539	0.0006	auxin-responsive protein IAA12(LOC108197503)
108202874	-1.55482	5e-05	uncharacterized LOC108202874(LOC108202874)
108214110	-1.55415	5e-05	potassium transporter 8-like(LOC108214110)
108206731	-1.55257	0.0055	protein NRT1/ PTR FAMILY 1.1-like(LOC108206731)
108197994	-1.54967	0.0046	uncharacterized LOC108197994(LOC108197994)
108198018	-1.54967	0.0046	uncharacterized LOC108198018(LOC108198018)
108210779	-1.54957	5e-05	transcription factor VIP1-like(LOC108210779)
108209061	-1.54856	5e-05	14 kDa proline-rich protein DC2.15-like(LOC108209061)
108216457	-1.54842	0.00015	uncharacterized protein At3g17950(LOC108216457)
108220205	-1.548	5e-05	dof zinc finger protein DOF2.1(LOC108220205)
108200814	-1.54755	0.0002	50S ribosomal protein L18(LOC108200814)
108197759	-1.54736	0.0033	uncharacterized LOC108197759(LOC108197759)
108216648	-1.54701	0.003	uncharacterized LOC108216648(LOC108216648)
108212276	-1.54668	5e-05	protein PLANT CADMIUM RESISTANCE 10(LOC108212276)
108219569	-1.54584	5e-05	ACT domain-containing protein ACR10-like(LOC108219569)
108198732	-1.54571	0.002	DNA-directed RNA polymerases II and V subunit 8A-like(LOC108198732)
108219043	-1.54504	0.00475	ACT domain-containing protein ACR6(LOC108219043)
108225210	-1.54472	0.00265	protein trichome birefringence-like 41(LOC108225210)
108223722	-1.54383	0.00085	vacuolar amino acid transporter 1-like(LOC108223722)
108215847	-1.54321	5e-05	probable E3 ubiquitin-protein ligase LOG2(LOC108215847)
108219159	-1.54241	5e-05	B-box zinc finger protein 22-like(LOC108219159)
108204902	-1.54241	5e-05	calreticulin-3-like(LOC108204902)
108220564	-1.5421	0.00595	heterodimeric geranylgeranyl pyrophosphate synthase small subunit, chloroplastic-like(LOC108220564)
108221085	-1.54049	0.00655	transport and Golgi organization 2 homolog(LOC108221085)
108219675	-1.5391	0.0033	reticulon-4-interacting protein 1, mitochondrial-like(LOC108219675)
108223489	-1.53833	5e-05	photosystem II 10 kDa polypeptide, chloroplastic-like(LOC108223489)
108219811	-1.53668	5e-05	50S ribosomal protein L4, chloroplastic(LOC108219811)
108215195	-1.53635	5e-05	alsin-like(LOC108215195)
108223375	-1.5355	0.0062	uncharacterized LOC108223375(LOC108223375)
108202677	-1.53491	0.0001	delta(12)-fatty-acid desaturase FAD2-like(LOC108202677)
108216805	-1.53439	0.00285	putative lipid-binding protein At4g00165(LOC108216805)
108198634	-1.53343	0.00095	delta(12) fatty acid desaturase FAD2-like(LOC108198634)
108198638	-1.53343	0.00095	delta(12) fatty acid desaturase FAD2-like(LOC108198638)
108198633	-1.53343	0.00095	delta(12)-fatty-acid desaturase FAD2-like(LOC108198633)
108198635	-1.53343	0.00095	delta(12)-fatty-acid desaturase FAD2-like(LOC108198635)
108209393	-1.53334	0.0002	histone H1-like(LOC108209393)
108194898	-1.5332	0.0006	B3 domain-containing transcription factor VRN1-like(LOC108194898)
108223384	-1.53301	5e-05	isoamylase 3, chloroplastic(LOC108223384)
108215825	-1.53203	5e-05	HMG1/2-like protein(LOC108215825)
108216004	-1.53176	5e-05	transcription factor bHLH130(LOC108216004)
108203268	-1.52819	0.0036	uncharacterized LOC108203268(LOC108203268)
108208005	-1.52783	0.0022	putative phytosulfokines 6(LOC108208005)
108210558	-1.52741	5e-05	uncharacterized LOC108210558(LOC108210558)
108222802	-1.52708	5e-05	photosystem II reaction center W protein, chloroplastic-like(LOC108222802)
108224765	-1.52675	0.0004	uncharacterized LOC108224765(LOC108224765)
108203063	-1.5262	5e-05	putative FBD-associated F-box protein At5g56440(LOC108203063)
108209392	-1.52576	0.0045	protein ABHD17B(LOC108209392)
108216247	-1.52261	0.0054	putative receptor-like protein kinase At3g47110(LOC108216247)
108200185	-1.5213	5e-05	tetratricopeptide repeat protein 38(LOC108200185)
108216586	-1.5211	0.0067	dof zinc finger protein DOF2.4-like(LOC108216586)
108219234	-1.52092	5e-05	homeobox-leucine zipper protein ATHB-6(LOC108219234)
108201751	-1.51995	0.0045	F-box protein SKIP5(LOC108201751)
108219532	-1.51825	5e-05	plant intracellular Ras-group-related LRR protein 4-like(LOC108219532)
108211452	-1.51656	0.00075	dof zinc finger protein DOF2.1-like(LOC108211452)
108206175	-1.51558	5e-05	putative rRNA methyltransferase YlbH(LOC108206175)
108227525	-1.51436	5e-05	nucleobase-ascorbate transporter 3-like(LOC108227525)
108227526	-1.51436	5e-05	thylakoidal processing peptidase 1, chloroplastic-like(LOC108227526)
108215302	-1.5138	0.00615	transcription factor HBP-1b(c38)(LOC108215302)
108204423	-1.51309	0.00655	protein LNK2(LOC108204423)
108216365	-1.51033	0.00075	peptide chain release factor PrfB3, chloroplastic(LOC108216365)
108214520	-1.50995	5e-05	thioredoxin H-type 1(LOC108214520)
108206419	-1.50945	0.0033	uncharacterized LOC108206419(LOC108206419)
108197610	-1.50849	0.0056	uncharacterized LOC108197610(LOC108197610)
108213255	-1.50647	5e-05	uncharacterized membrane protein At3g27390(LOC108213255)
108200894	-1.50558	5e-05	glycine-rich cell wall structural protein-like(LOC108200894)
108215261	-1.50399	5e-05	probable disease resistance protein RF9(LOC108215261)
108206171	-1.50386	5e-05	uncharacterized LOC108206171(LOC108206171)
108214434	-1.5036	5e-05	universal stress protein PHOS34(LOC108214434)
108224455	-1.50322	0.0003	cytochrome c6, chloroplastic(LOC108224455)
108198697	-1.50215	5e-05	hypothetical protein(LOC108198697)
108221008	-1.50136	0.00825	DNA topoisomerase 1(LOC108221008)
108208771	-1.49697	5e-05	serine/threonine-protein phosphatase 6 regulatory ankyrin repeat subunit C-like(LOC108208771)
108193810	-1.49485	0.00135	uncharacterized LOC108193810(LOC108193810)
108199320	-1.49399	5e-05	1-aminocyclopropane-1-carboxylate oxidase-like(LOC108199320)
108225001	-1.49248	0.0035	release factor glutamine methyltransferase(LOC108225001)
108209759	-1.49244	5e-05	annexin-like protein RJ4(LOC108209759)
108208056	-1.48982	0.00015	uncharacterized LOC108208056(LOC108208056)
108200568	-1.48055	0.00335	pentatricopeptide repeat-containing protein At2g26790, mitochondrial-like(LOC108200568)
108195862	-1.4799	5e-05	triphosphate tunel metalloenzyme 3-like(LOC108195862)
108210415	-1.47906	5e-05	probable serine/threonine-protein kinase At1g54610(LOC108210415)
108195193	-1.47679	5e-05	ethylene-responsive transcription factor ERF039-like(LOC108195193)
108203169	-1.4763	5e-05	stress-response A/B barrel domain-containing protein HS1-like(LOC108203169)
108215433	-1.47357	0.00285	putative F-box protein At1g67390(LOC108215433)
108215663	-1.47232	0.00355	serine/arginine-rich SC35-like splicing factor SCL30(LOC108215663)
108212482	-1.47115	0.0005	protein indeterminate-domain 16-like(LOC108212482)
108193450	-1.46619	0.0093	serine carboxypeptidase-like 33(LOC108193450)
108205249	-1.466	0.0006	pentatricopeptide repeat-containing protein At3g03580(LOC108205249)
108219296	-1.46443	5e-05	chlorophyllide a oxygenase, chloroplastic(LOC108219296)
108195025	-1.46395	5e-05	protein MIZU-KUSSEI 1(LOC108195025)
108193815	-1.46367	0.0048	auxin-responsive protein IAA26-like(LOC108193815)
108210225	-1.46342	5e-05	histone H1(LOC108210225)
108197815	-1.46258	5e-05	uncharacterized LOC108197815(LOC108197815)
108197406	-1.45826	0.0034	aldehyde dehydrogenase family 3 member H1-like(LOC108197406)
108220353	-1.45617	5e-05	probable calcium-binding protein CML36(LOC108220353)
108202944	-1.45592	0.0001	uncharacterized LOC108202944(LOC108202944)
108206352	-1.45484	0.0099	protein NLP7-like(LOC108206352)
108206153	-1.45466	5e-05	uncharacterized LOC108206153(LOC108206153)
108199823	-1.45465	0.0061	F-box protein CPR30-like(LOC108199823)
108197485	-1.45415	0.0002	solute carrier family 25 member 44-like(LOC108197485)
108201752	-1.45325	5e-05	uncharacterized protein At5g39865-like(LOC108201752)
108211582	-1.45218	0.0001	18.2 kDa class I heat shock protein-like(LOC108211582)
108223724	-1.45205	0.00025	uncharacterized LOC108223724(LOC108223724)
108221283	-1.45176	0.00695	protein PHYTOCHROME KINASE SUBSTRATE 4-like(LOC108221283)
108225020	-1.45125	5e-05	dof zinc finger protein DOF5.4(LOC108225020)
108202752	-1.45074	5e-05	photosystem II 5 kDa protein, chloroplastic(LOC108202752)
108225365	-1.44977	0.0016	methyltransferase-like protein 13(LOC108225365)
108206361	-1.44965	5e-05	rhodanese-like domain-containing protein 7(LOC108206361)
108197226	-1.44845	5e-05	probable LRR receptor-like serine/threonine-protein kinase At3g47570(LOC108197226)
108220539	-1.44665	5e-05	outer envelope pore protein 21B, chloroplastic(LOC108220539)
108215578	-1.44636	0.00045	uncharacterized LOC108215578(LOC108215578)
108204750	-1.44386	0.00025	uncharacterized LOC108204750(LOC108204750)
108219490	-1.44372	0.0003	T-complex protein 1 subunit delta-like(LOC108219490)
108194500	-1.43994	5e-05	thioredoxin F1, chloroplastic-like(LOC108194500)
108211809	-1.43991	5e-05	putative ubiquitin-conjugating enzyme E2 38(LOC108211809)
108206084	-1.43949	0.00025	AT-hook motif nuclear-localized protein 1(LOC108206084)
108196458	-1.43747	5e-05	UV-B-induced protein At3g17800, chloroplastic(LOC108196458)
108203100	-1.43716	0.00245	uncharacterized LOC108203100(LOC108203100)
108217505	-1.43687	0.00145	basic proline-rich protein-like(LOC108217505)
108216166	-1.43687	0.00145	pentatricopeptide repeat-containing protein At3g58590(LOC108216166)
108222044	-1.43677	0.0064	ribosomal L1 domain-containing protein 1-like(LOC108222044)
108220556	-1.43644	0.0003	uncharacterized LOC108220556(LOC108220556)
108220589	-1.4351	0.0006	UDP-glycosyltransferase 73C6-like(LOC108220589)
108211627	-1.43493	0.0019	1-aminocyclopropane-1-carboxylate oxidase homolog 12-like(LOC108211627)
108211095	-1.43488	5e-05	uncharacterized LOC108211095(LOC108211095)
108200816	-1.43429	0.0059	uncharacterized LOC108200816(LOC108200816)
108211301	-1.43295	5e-05	transcription factor bHLH93-like(LOC108211301)
108217604	-1.43238	5e-05	uncharacterized LOC108217604(LOC108217604)
108192792	-1.4321	5e-05	glycerophosphodiester phosphodiesterase GDPD1, chloroplastic-like(LOC108192792)
108199279	-1.43158	5e-05	phosphatidylinositol 4-kinase gamma 7-like(LOC108199279)
108198672	-1.42972	5e-05	30S ribosomal protein S31, chloroplastic(LOC108198672)
108220436	-1.42609	5e-05	uncharacterized LOC108220436(LOC108220436)
108220410	-1.42423	5e-05	RNA pseudouridine synthase 5(LOC108220410)
108224477	-1.42185	0.0037	pentatricopeptide repeat-containing protein At3g04760, chloroplastic(LOC108224477)
108209055	-1.42135	0.00135	chromatin remodeling protein EBS-like(LOC108209055)
108197197	-1.41973	5e-05	protein phosphatase 1 regulatory subunit 12A-like(LOC108197197)
108225404	-1.41912	5e-05	F-box/kelch-repeat protein At3g27150(LOC108225404)
108197814	-1.41891	0.00385	RNA-binding protein 48(LOC108197814)
108193750	-1.41873	5e-05	uncharacterized LOC108193750(LOC108193750)
108219695	-1.4183	5e-05	uncharacterized LOC108219695(LOC108219695)
108212760	-1.416	0.0004	uncharacterized LOC108212760(LOC108212760)
108219966	-1.41181	5e-05	uncharacterized LOC108219966(LOC108219966)
108205258	-1.40922	5e-05	phosphoenolpyruvate carboxylase kinase 1-like(LOC108205258)
108219453	-1.40692	0.00335	uncharacterized LOC108219453(LOC108219453)
108217173	-1.40569	0.0015	uncharacterized LOC108217173(LOC108217173)
108205622	-1.40568	0.00095	thylakoid lumenal 17.9 kDa protein, chloroplastic(LOC108205622)
108203397	-1.4055	5e-05	ATP-dependent 6-phosphofructokinase 3-like(LOC108203397)
108214334	-1.40344	0.00345	acidic endochitinase-like(LOC108214334)
108218512	-1.40209	0.00015	probable serine/threonine-protein kinase At1g01540(LOC108218512)
108205042	-1.40134	5e-05	plant UBX domain-containing protein 8(LOC108205042)
108206252	-1.40117	0.0007	dof zinc finger protein DOF1.4-like(LOC108206252)
108213394	-1.40102	0.0004	uncharacterized LOC108213394(LOC108213394)
108200264	-1.3996	5e-05	tRNA-dihydrouridine(20/20a) synthase(LOC108200264)
108216122	-1.3983	0.0059	uncharacterized LOC108216122(LOC108216122)
108224583	-1.39822	5e-05	50S ribosomal protein L31, chloroplastic(LOC108224583)
108211101	-1.39683	5e-05	heat shock protein 83(LOC108211101)
108201099	-1.39615	5e-05	pinin(LOC108201099)
108210393	-1.39567	5e-05	zinc finger protein CONSTANS-LIKE 6(LOC108210393)
108193279	-1.39493	0.00545	high mobility group B protein 2-like(LOC108193279)
108214795	-1.3931	0.001	immediate early response 3-interacting protein 1-like(LOC108214795)
108224692	-1.39254	5e-05	uncharacterized LOC108224692(LOC108224692)
108193557	-1.39192	5e-05	proline transporter 2-like(LOC108193557)
108209177	-1.39097	5e-05	uncharacterized LOC108209177(LOC108209177)
108197198	-1.39075	5e-05	U-box domain-containing protein 16(LOC108197198)
108197657	-1.39063	0.00015	high mobility group B protein 14(LOC108197657)
108199765	-1.3904	5e-05	phosphoglycolate phosphatase 1B, chloroplastic-like(LOC108199765)
108211514	-1.3902	0.0018	pentatricopeptide repeat-containing protein At1g03100, mitochondrial(LOC108211514)
108216092	-1.38965	0.00745	4-coumarate--CoA ligase-like 5(LOC108216092)
108193687	-1.38944	5e-05	uncharacterized LOC108193687(LOC108193687)
108201651	-1.38819	5e-05	protein EIN4-like(LOC108201651)
108208992	-1.38809	5e-05	ribulose bisphosphate carboxylase small chain 1B, chloroplastic-like(LOC108208992)
108193403	-1.38516	5e-05	CASP-like protein 4A3(LOC108193403)
108199971	-1.38457	0.00155	uncharacterized LOC108199971(LOC108199971)
108206242	-1.38171	5e-05	protein SPIRAL1-like 1(LOC108206242)
108220540	-1.38033	0.00155	uncharacterized LOC108220540(LOC108220540)
108214449	-1.37987	5e-05	UPF0301 protein SCO2948(LOC108214449)
108214270	-1.37977	0.0056	B-box zinc finger protein 21-like(LOC108214270)
108209026	-1.37902	0.0006	FAM10 family protein At4g22670-like(LOC108209026)
108220052	-1.37893	5e-05	uncharacterized protein At1g51745-like(LOC108220052)
108209662	-1.37857	0.0005	uncharacterized LOC108209662(LOC108209662)
108214184	-1.37768	5e-05	transcription factor MYB44(LOC108214184)
108211419	-1.37712	5e-05	protein LIGHT-DEPENDENT SHORT HYPOCOTYLS 6-like(LOC108211419)
108197780	-1.3748	0.0072	uncharacterized LOC108197780(LOC108197780)
108220804	-1.37419	0.0009	protein enabled homolog(LOC108220804)
108213069	-1.37387	5e-05	transmembrane protein 234 homolog(LOC108213069)
108220094	-1.37382	0.0006	uncharacterized LOC108220094(LOC108220094)
108227245	-1.37353	0.0004	21 kDa protein-like(LOC108227245)
108227240	-1.37353	0.0004	uncharacterized LOC108227240(LOC108227240)
108209567	-1.37349	5e-05	sm-like protein LSM4(LOC108209567)
108208837	-1.37347	0.007	uncharacterized LOC108208837(LOC108208837)
108196101	-1.37293	0.0004	zinc finger MYND domain-containing protein 15(LOC108196101)
108218825	-1.37273	0.00195	photosynthetic NDH subunit of lumenal location 3, chloroplastic(LOC108218825)
108225250	-1.37209	0.0025	transcription factor PCL1-like(LOC108225250)
108202925	-1.37198	5e-05	alpha-1,4 glucan phosphorylase L-2 isozyme, chloroplastic/amyloplastic-like(LOC108202925)
108201086	-1.37163	0.0006	putative pentatricopeptide repeat-containing protein At1g12700, mitochondrial(LOC108201086)
108193767	-1.3706	5e-05	small heat shock protein, chloroplastic-like(LOC108193767)
108214644	-1.36927	5e-05	uncharacterized LOC108214644(LOC108214644)
108200563	-1.36839	0.0067	sugar transport protein 13-like(LOC108200563)
108227134	-1.36787	5e-05	uncharacterized LOC108227134(LOC108227134)
108198469	-1.36726	5e-05	uncharacterized LOC108198469(LOC108198469)
108216849	-1.36709	5e-05	uncharacterized LOC108216849(LOC108216849)
108219161	-1.3662	0.0027	uncharacterized LOC108219161(LOC108219161)
108193298	-1.36571	5e-05	cysteine-rich receptor-like protein kinase 3(LOC108193298)
108224965	-1.36396	0.003	protein ECERIFERUM 1-like(LOC108224965)
108192565	-1.3637	5e-05	phosphopantetheine adenylyltransferase-like(LOC108192565)
108192745	-1.36246	5e-05	uncharacterized LOC108192745(LOC108192745)
108205883	-1.36191	5e-05	lipid phosphate phosphatase 2-like(LOC108205883)
108202800	-1.3612	5e-05	phosphoglycolate phosphatase 2(LOC108202800)
108214060	-1.3606	5e-05	ATPase family AAA domain-containing protein 1-B-like(LOC108214060)
108214061	-1.3606	5e-05	ATPase family AAA domain-containing protein 1-B-like(LOC108214061)
108211695	-1.35877	0.00385	DELLA protein GAI-like(LOC108211695)
108199617	-1.35775	0.001	uncharacterized LOC108199617(LOC108199617)
108223410	-1.35479	0.0001	phospholipid--sterol O-acyltransferase-like(LOC108223410)
108226447	-1.35404	0.00335	nucleoplasmin-like protein ANO39(LOC108226447)
108224306	-1.35403	0.0014	protein SUPPRESSOR OF GENE SILENCING 3-like(LOC108224306)
108220671	-1.35316	5e-05	ethylene-responsive transcription factor ERF071-like(LOC108220671)
108193419	-1.3505	5e-05	uncharacterized LOC108193419(LOC108193419)
108225373	-1.34934	5e-05	uncharacterized LOC108225373(LOC108225373)
108196775	-1.3489	5e-05	uncharacterized LOC108196775(LOC108196775)
108227708	-1.3463	0.00075	psbP-like protein 1, chloroplastic(LOC108227708)
108219534	-1.3452	5e-05	thylakoid lumenal 29 kDa protein, chloroplastic(LOC108219534)
108211316	-1.34432	5e-05	thioredoxin-like protein slr0233(LOC108211316)
108214450	-1.3436	5e-05	uncharacterized LOC108214450(LOC108214450)
108210882	-1.34303	0.0009	thiamine pyrophosphokinase 1-like(LOC108210882)
108206020	-1.34178	5e-05	BOI-related E3 ubiquitin-protein ligase 1-like(LOC108206020)
108208988	-1.34136	0.00145	F-box/kelch-repeat protein At1g30090-like(LOC108208988)
108197392	-1.34129	0.0002	aspartic proteinase nepenthesin-1(LOC108197392)
108215746	-1.34039	5e-05	peroxidase 12-like(LOC108215746)
108213602	-1.34039	0.0006	uncharacterized LOC108213602(LOC108213602)
108199270	-1.3399	5e-05	homeobox-leucine zipper protein HOX20-like(LOC108199270)
108209698	-1.33638	0.0001	salutaridine reductase-like(LOC108209698)
108204674	-1.3355	5e-05	uncharacterized protein At4g14100-like(LOC108204674)
108205031	-1.33362	5e-05	2-carboxy-1,4-naphthoquinone phytyltransferase, chloroplastic(LOC108205031)
108228089	-1.33226	0.00345	uncharacterized LOC108228089(LOC108228089)
108224055	-1.33217	0.0015	methyl-CpG-binding domain-containing protein 11-like(LOC108224055)
108222862	-1.33186	0.00395	vacuolar protein 8(LOC108222862)
108210994	-1.33165	5e-05	photosystem I reaction center subunit XI, chloroplastic(LOC108210994)
108225153	-1.33112	0.00815	uncharacterized LOC108225153(LOC108225153)
108216132	-1.33073	0.0002	uncharacterized LOC108216132(LOC108216132)
108216583	-1.32902	0.00015	uncharacterized LOC108216583(LOC108216583)
108197240	-1.3277	5e-05	chaperone protein dnaJ 20, chloroplastic-like(LOC108197240)
108221929	-1.32736	5e-05	ethylene-responsive transcription factor ERF027-like(LOC108221929)
108195285	-1.32623	0.0004	rhodanese-like domain-containing protein 10(LOC108195285)
108196261	-1.32582	5e-05	biotin carboxyl carrier protein of acetyl-CoA carboxylase-like(LOC108196261)
108218282	-1.32524	5e-05	chlorophyll a-b binding protein 8, chloroplastic(LOC108218282)
108205119	-1.32503	5e-05	FAD-dependent urate hydroxylase-like(LOC108205119)
108227144	-1.32442	5e-05	bifunctional dihydrofolate reductase-thymidylate synthase(LOC108227144)
108209620	-1.323	0.0041	expansin-A18-like(LOC108209620)
108209616	-1.323	0.0041	glyoxylate/hydroxypyruvate reductase HPR3-like(LOC108209616)
108209619	-1.323	0.0041	uncharacterized LOC108209619(LOC108209619)
108227746	-1.322	5e-05	hypothetical protein(LOC108227746)
108211733	-1.31864	0.00095	hemK methyltransferase family member 2(LOC108211733)
108202969	-1.3169	5e-05	CTP synthase-like(LOC108202969)
108196616	-1.31663	5e-05	probable plastid-lipid-associated protein 12, chloroplastic(LOC108196616)
108194076	-1.31574	0.00415	F-box-like/WD repeat-containing protein TBL1XR1(LOC108194076)
108208044	-1.31556	0.00185	uncharacterized LOC108208044(LOC108208044)
108215738	-1.31511	0.00075	uncharacterized LOC108215738(LOC108215738)
108196044	-1.31433	5e-05	random slug protein 5-like(LOC108196044)
108194012	-1.31376	0.0089	solute carrier family 25 member 44-like(LOC108194012)
108219774	-1.31372	0.0078	traB domain-containing protein(LOC108219774)
108206469	-1.31365	0.0008	N-acetyl-D-glucosamine kinase-like(LOC108206469)
108215332	-1.31288	5e-05	pentatricopeptide repeat-containing protein At4g17616(LOC108215332)
108213259	-1.31171	0.0049	uncharacterized LOC108213259(LOC108213259)
108194326	-1.30974	0.0001	zinc finger protein 6-like(LOC108194326)
108196001	-1.30922	5e-05	F-box/LRR-repeat protein 14(LOC108196001)
108210285	-1.30847	0.00045	uncharacterized LOC108210285(LOC108210285)
108228066	-1.30787	0.00065	methyl-CpG-binding domain-containing protein 13-like(LOC108228066)
108208868	-1.30746	0.00055	telomere repeat-binding protein 5-like(LOC108208868)
108206540	-1.30732	5e-05	putative glutathione-specific gamma-glutamylcyclotransferase 2(LOC108206540)
108209868	-1.3073	5e-05	type I inositol polyphosphate 5-phosphatase 2-like(LOC108209868)
108206612	-1.30729	0.0025	PRA1 family protein E(LOC108206612)
108218911	-1.30684	0.001	uncharacterized LOC108218911(LOC108218911)
108223890	-1.30618	0.00865	F-box protein At2g43440-like(LOC108223890)
108206685	-1.30388	0.0052	pentatricopeptide repeat-containing protein At1g28690, mitochondrial(LOC108206685)
108215188	-1.30356	5e-05	UDP-glucose 6-dehydrogenase 5-like(LOC108215188)
108196641	-1.30288	5e-05	homeobox-leucine zipper protein HAT5-like(LOC108196641)
108193145	-1.30029	0.0001	serine/threonine protein phosphatase 2A 55 kDa regulatory subunit B(LOC108193145)
108208231	-1.29971	5e-05	serine/threonine receptor-like kinase NFP(LOC108208231)
108197154	-1.29965	0.00685	SKP1-like protein 21(LOC108197154)
108198669	-1.29955	0.00565	uncharacterized protein At1g66480-like(LOC108198669)
108224559	-1.29932	0.00095	AAA-ATPase At3g28580-like(LOC108224559)
108200261	-1.29877	0.00105	uncharacterized LOC108200261(LOC108200261)
108213538	-1.29853	5e-05	early nodulin-93-like(LOC108213538)
108205431	-1.29654	0.00065	uncharacterized LOC108205431(LOC108205431)
108204644	-1.29594	0.00055	probable leucine-rich repeat receptor-like serine/threonine-protein kinase At3g14840(LOC108204644)
108197212	-1.29516	0.00035	OTU domain-containing protein At3g57810(LOC108197212)
108193318	-1.29487	0.0001	zinc finger CCCH domain-containing protein 22(LOC108193318)
108199900	-1.29326	0.001	alcohol dehydrogenase 1-like(LOC108199900)
108193205	-1.29321	0.00025	solute carrier family 25 member 44-like(LOC108193205)
108223627	-1.29218	0.0057	pentatricopeptide repeat-containing protein At3g22150, chloroplastic(LOC108223627)
108208921	-1.29161	5e-05	lysine-specific demethylase JMJ18-like(LOC108208921)
108215991	-1.29042	5e-05	D-amino-acid transaminase, chloroplastic-like(LOC108215991)
108215744	-1.29006	5e-05	probable galactinol--sucrose galactosyltransferase 1(LOC108215744)
108204520	-1.28887	5e-05	BAG family molecular chaperone regulator 2-like(LOC108204520)
108211541	-1.28858	0.0009	uncharacterized LOC108211541(LOC108211541)
108206538	-1.28846	0.0016	senescence-associated carboxylesterase 101-like(LOC108206538)
108203936	-1.28802	0.00545	heat shock factor protein HSF8-like(LOC108203936)
108214907	-1.28782	5e-05	putative cell division cycle ATPase(LOC108214907)
108206804	-1.28767	5e-05	hypothetical protein(LOC108206804)
108200269	-1.28691	5e-05	myosin heavy chain kinase A-like(LOC108200269)
108192397	-1.28666	5e-05	coronatine-insensitive protein 1-like(LOC108192397)
108214255	-1.28658	5e-05	uncharacterized membrane protein YjcL-like(LOC108214255)
108215206	-1.28629	0.00115	DNA-directed RNA polymerases II, IV and V subunit 8B-like(LOC108215206)
108211796	-1.28609	0.0043	uncharacterized LOC108211796(LOC108211796)
108225246	-1.28391	0.0007	uncharacterized LOC108225246(LOC108225246)
108214419	-1.28336	0.00135	dof zinc finger protein DOF2.2-like(LOC108214419)
108200343	-1.2824	5e-05	zinc finger protein 4-like(LOC108200343)
108219750	-1.28077	5e-05	thioredoxin reductase 1(LOC108219750)
108208832	-1.28021	0.0002	transcription factor bHLH140(LOC108208832)
108196669	-1.27998	5e-05	uncharacterized LOC108196669(LOC108196669)
108203156	-1.27974	0.00075	auxin-induced protein 22D-like(LOC108203156)
108199689	-1.27951	5e-05	myb-like protein X(LOC108199689)
108202484	-1.27937	0.00115	protein kinase 2B, chloroplastic-like(LOC108202484)
108211315	-1.27729	5e-05	54S ribosomal protein L51, mitochondrial-like(LOC108211315)
108215085	-1.27707	0.00025	NEDD8-conjugating enzyme Ubc12-like(LOC108215085)
108205809	-1.27602	5e-05	plant cysteine oxidase 2-like(LOC108205809)
108225680	-1.27479	5e-05	dymeclin-like(LOC108225680)
108205630	-1.27423	0.0017	chloroplast stem-loop binding protein of 41 kDa b, chloroplastic(LOC108205630)
108218283	-1.27231	0.0003	chlorophyll a-b binding protein 8, chloroplastic(LOC108218283)
108199729	-1.27156	5e-05	serine/threonine-protein kinase STN8, chloroplastic(LOC108199729)
108218677	-1.27092	5e-05	probable amino-acid racemase(LOC108218677)
108193525	-1.27086	0.0024	probable inactive poly [ADP-ribose] polymerase SRO5(LOC108193525)
108220294	-1.26954	5e-05	uncharacterized LOC108220294(LOC108220294)
108214696	-1.26902	0.00975	uncharacterized LOC108214696(LOC108214696)
108220953	-1.2688	5e-05	transcription factor bHLH93-like(LOC108220953)
108202805	-1.26565	5e-05	uncharacterized LOC108202805(LOC108202805)
108193393	-1.26562	5e-05	bifunctional protein FolD 4, chloroplastic-like(LOC108193393)
108220908	-1.26466	0.00505	uncharacterized LOC108220908(LOC108220908)
108227675	-1.26447	5e-05	uncharacterized LOC108227675(LOC108227675)
108224388	-1.26313	5e-05	uncharacterized LOC108224388(LOC108224388)
108200611	-1.26262	0.0017	uncharacterized LOC108200611(LOC108200611)
108206273	-1.26165	0.00525	prisilkin-39-like(LOC108206273)
108210830	-1.26142	5e-05	sec-independent protein translocase protein TATA, chloroplastic-like(LOC108210830)
108205909	-1.2605	5e-05	L-lactate dehydrogenase B-like(LOC108205909)
108215295	-1.26024	0.00065	dicarboxylate transporter 2.1, chloroplastic-like(LOC108215295)
108193254	-1.26008	5e-05	delta(8)-fatty-acid desaturase-like(LOC108193254)
108193644	-1.26008	5e-05	delta(8)-fatty-acid desaturase-like(LOC108193644)
108216621	-1.25851	0.00365	centromere-associated protein E-like(LOC108216621)
108206505	-1.25817	0.0025	uncharacterized LOC108206505(LOC108206505)
108215386	-1.25792	5e-05	fe-S cluster assembly factor HCF101, chloroplastic(LOC108215386)
108216609	-1.25668	0.0001	pyruvate decarboxylase 1-like(LOC108216609)
108217920	-1.25668	0.0001	pyruvate decarboxylase 1-like(LOC108217920)
108203823	-1.25661	5e-05	myosin-2 heavy chain(LOC108203823)
108203699	-1.25658	0.0097	3beta-hydroxysteroid-dehydrogenase/decarboxylase-like(LOC108203699)
108197778	-1.25545	0.0019	mediator of RNA polymerase II transcription subunit 32(LOC108197778)
108227734	-1.25453	0.0093	uncharacterized LOC108227734(LOC108227734)
108215368	-1.25366	0.00155	LRR receptor-like serine/threonine-protein kinase ERECTA(LOC108215368)
108228059	-1.253	0.00035	F-box/LRR-repeat MAX2 homolog A(LOC108228059)
108219867	-1.25288	0.0003	cysteine proteinase 15A-like(LOC108219867)
108196102	-1.2526	5e-05	protein PHYLLO, chloroplastic(LOC108196102)
108215546	-1.25212	5e-05	protein ABHD18(LOC108215546)
108197604	-1.25143	5e-05	protein BIG GRAIN 1-like E(LOC108197604)
108222174	-1.24931	0.00115	multiprotein-bridging factor 1c(LOC108222174)
108198001	-1.24918	0.00215	bifunctional epoxide hydrolase 2-like(LOC108198001)
108201774	-1.24798	5e-05	uncharacterized LOC108201774(LOC108201774)
108197364	-1.24788	5e-05	uncharacterized LOC108197364(LOC108197364)
108215019	-1.24766	0.0013	uncharacterized LOC108215019(LOC108215019)
108193255	-1.24755	0.00445	RNA-binding protein 42-like(LOC108193255)
108208834	-1.24635	0.008	pentatricopeptide repeat-containing protein At5g16420, mitochondrial-like(LOC108208834)
108195783	-1.24603	0.0021	transcription factor SPATULA(LOC108195783)
108218482	-1.24533	5e-05	delta(12)-fatty-acid desaturase FAD2-like(LOC108218482)
108223872	-1.24493	5e-05	ribosome-recycling factor, chloroplastic(LOC108223872)
108215702	-1.24459	5e-05	keratin, type II cytoskeletal 1-like(LOC108215702)
108220214	-1.24429	5e-05	transcription factor DIVARICATA-like(LOC108220214)
108215051	-1.24419	0.004	uncharacterized LOC108215051(LOC108215051)
108211175	-1.24413	0.00115	(R)-limonene synthase 1-like(LOC108211175)
108205370	-1.24308	0.00085	transcription termination factor MTEF18, mitochondrial(LOC108205370)
108209124	-1.24036	0.00125	aldose 1-epimerase-like(LOC108209124)
108217568	-1.23911	0.0005	agmatine deiminase-like(LOC108217568)
108209898	-1.23824	5e-05	vacuolar amino acid transporter 1-like(LOC108209898)
108196037	-1.23693	5e-05	myosin-1-like(LOC108196037)
108205723	-1.23671	0.0036	uncharacterized LOC108205723(LOC108205723)
108195981	-1.23657	5e-05	choline-phosphate cytidylyltransferase 1-like(LOC108195981)
108210089	-1.23396	0.0003	protein CASEIN KINASE I-LIKE 3-like(LOC108210089)
108214607	-1.23394	5e-05	ABC transporter G family member 11-like(LOC108214607)
108221982	-1.23285	0.00045	uncharacterized LOC108221982(LOC108221982)
108196087	-1.23281	0.0078	uncharacterized acetyltransferase At3g50280-like(LOC108196087)
108214439	-1.23202	5e-05	catalase(LOC108214439)
108200735	-1.23102	0.008	uncharacterized LOC108200735(LOC108200735)
108225499	-1.23095	5e-05	ABC transporter I family member 17(LOC108225499)
108216704	-1.23025	5e-05	probable small nuclear ribonucleoprotein F(LOC108216704)
108220498	-1.22953	5e-05	uncharacterized LOC108220498(LOC108220498)
108218806	-1.22914	0.00035	receptor-like serine/threonine-protein kinase At3g01300(LOC108218806)
108199867	-1.22879	5e-05	uncharacterized LOC108199867(LOC108199867)
108211718	-1.22849	0.0008	uncharacterized LOC108211718(LOC108211718)
108216180	-1.22817	0.00365	calvin cycle protein CP12-3, chloroplastic-like(LOC108216180)
108212818	-1.22802	0.0029	F-box protein At2g27310-like(LOC108212818)
108210998	-1.22791	0.00735	NEP1-interacting protein-like 1(LOC108210998)
108197135	-1.22451	5e-05	uncharacterized LOC108197135(LOC108197135)
108214720	-1.22386	0.00015	putative F-box protein At2g16220(LOC108214720)
108209418	-1.2237	5e-05	alpha-glucan water dikinase 1, chloroplastic-like(LOC108209418)
108209092	-1.22364	5e-05	tropinone reductase homolog(LOC108209092)
108208919	-1.22277	5e-05	phosphomethylpyrimidine synthase, chloroplastic(LOC108208919)
108202769	-1.22273	5e-05	HIPL1 protein-like(LOC108202769)
108200010	-1.22256	5e-05	sulfoquinovosyl transferase SQD2(LOC108200010)
108195919	-1.22174	5e-05	polyneuridine-aldehyde esterase-like(LOC108195919)
108203046	-1.22117	5e-05	4-sulfomuconolactone hydrolase(LOC108203046)
108204978	-1.22117	5e-05	PGR5-like protein 1A, chloroplastic(LOC108204978)
108206052	-1.22016	0.0002	phosphoenolpyruvate carboxylase kinase 2-like(LOC108206052)
108200762	-1.21973	5e-05	LOB domain-containing protein 37-like(LOC108200762)
108214456	-1.21881	5e-05	uncharacterized LOC108214456(LOC108214456)
108224567	-1.2184	0.0033	uncharacterized LOC108224567(LOC108224567)
108213219	-1.21761	0.0006	gibberellin-regulated protein 14(LOC108213219)
108205385	-1.21713	0.0003	uncharacterized LOC108205385(LOC108205385)
108200170	-1.21687	5e-05	chlorophyll a-b binding protein 7, chloroplastic(LOC108200170)
108214648	-1.21669	5e-05	transcription factor UNE12-like(LOC108214648)
108208939	-1.21655	5e-05	universal stress protein PHOS34(LOC108208939)
108193207	-1.21552	5e-05	protein CDI-like(LOC108193207)
108219304	-1.21505	0.0001	prolycopene isomerase, chloroplastic(LOC108219304)
108201398	-1.21397	0.0012	uncharacterized LOC108201398(LOC108201398)
108193869	-1.21347	5e-05	histidine-containing phosphotransfer protein 1-like(LOC108193869)
108222078	-1.21344	5e-05	classical arabinogalactan protein 7-like(LOC108222078)
108192803	-1.21229	5e-05	SNF1-related protein kinase regulatory subunit gamma-1-like(LOC108192803)
108197850	-1.21224	0.0008	cyclic dof factor 1-like(LOC108197850)
108209233	-1.21175	0.00035	serine/arginine repetitive matrix protein 2(LOC108209233)
108223735	-1.2094	5e-05	ent-kaurene oxidase, chloroplastic-like(LOC108223735)
108195892	-1.20905	0.0016	U-box domain-containing protein 4-like(LOC108195892)
108223389	-1.2079	5e-05	plastidic ATP/ADP-transporter-like(LOC108223389)
108223203	-1.2066	0.00025	glucose-6-phosphate 1-dehydrogenase, chloroplastic-like(LOC108223203)
108200370	-1.20627	0.00165	photosystem II D1 precursor processing protein PSB27-H2, chloroplastic(LOC108200370)
108213744	-1.20538	0.00355	uncharacterized LOC108213744(LOC108213744)
108206244	-1.2053	0.00115	nudix hydrolase 14, chloroplastic(LOC108206244)
108223982	-1.20488	5e-05	RHOMBOID-like protein 9, chloroplastic(LOC108223982)
108193803	-1.20456	0.00615	arginine decarboxylase-like(LOC108193803)
108219208	-1.20389	5e-05	psbP domain-containing protein 3, chloroplastic(LOC108219208)
108214399	-1.20362	0.0014	beta-galactosidase-like(LOC108214399)
108223068	-1.20265	5e-05	protein DEFECTIVE IN MERISTEM SILENCING 3-like(LOC108223068)
108194339	-1.20213	5e-05	uncharacterized LOC108194339(LOC108194339)
108200930	-1.20169	5e-05	uncharacterized LOC108200930(LOC108200930)
108205672	-1.20116	0.00585	uncharacterized LOC108205672(LOC108205672)
108199961	-1.19939	0.00185	uncharacterized LOC108199961(LOC108199961)
108209331	-1.19935	0.00025	DNA-damage-repair/toleration protein DRT102(LOC108209331)
108224492	-1.19918	0.0002	uncharacterized LOC108224492(LOC108224492)
108208900	-1.19827	5e-05	outer envelope pore protein 16, chloroplastic-like(LOC108208900)
108210809	-1.19759	0.0012	transmembrane protein 56-B-like(LOC108210809)
108202896	-1.19748	5e-05	uncharacterized LOC108202896(LOC108202896)
108206462	-1.19455	0.00025	uncharacterized LOC108206462(LOC108206462)
108212020	-1.19393	0.00015	disease resistance protein RGA2-like(LOC108212020)
108213911	-1.19393	0.00015	putative disease resistance protein RGA4(LOC108213911)
108214503	-1.19393	0.00015	putative disease resistance protein RGA4(LOC108214503)
108224677	-1.19359	5e-05	U-box domain-containing protein 4(LOC108224677)
108214359	-1.19296	5e-05	chaperone protein ClpB1(LOC108214359)
108225484	-1.19251	0.00935	ADP-ribosylation factor-like(LOC108225484)
108204590	-1.1923	5e-05	serine hydroxymethyltransferase 7-like(LOC108204590)
108195333	-1.19112	0.0002	auxin transporter-like protein 2(LOC108195333)
108220793	-1.19096	0.00035	GDSL esterase/lipase At5g55050(LOC108220793)
108210161	-1.19095	5e-05	uncharacterized LOC108210161(LOC108210161)
108211448	-1.18951	5e-05	small heat shock protein, chloroplastic(LOC108211448)
108224452	-1.18926	5e-05	ACT domain-containing protein ACR11-like(LOC108224452)
108207401	-1.18835	0.0027	uncharacterized LOC108207401(LOC108207401)
108203090	-1.18774	5e-05	uncharacterized LOC108203090(LOC108203090)
108202965	-1.18771	0.00275	protein FLX-like 3(LOC108202965)
108193742	-1.18744	0.0004	ferredoxin-1(LOC108193742)
108224893	-1.18699	0.00105	uncharacterized LOC108224893(LOC108224893)
108225691	-1.18699	0.00105	uncharacterized LOC108225691(LOC108225691)
108227995	-1.18699	0.00105	uncharacterized LOC108227995(LOC108227995)
108194090	-1.18496	0.0004	probable mitochondrial import inner membrane translocase subunit TIM21(LOC108194090)
108220349	-1.18453	5e-05	50S ribosomal protein L10, chloroplastic(LOC108220349)
108192899	-1.18386	5e-05	uncharacterized LOC108192899(LOC108192899)
108216151	-1.18375	0.00075	THO complex subunit 7B-like(LOC108216151)
108205634	-1.18353	0.00445	uncharacterized LOC108205634(LOC108205634)
108208009	-1.18013	0.00105	uncharacterized LOC108208009(LOC108208009)
108205225	-1.17947	0.0015	protein ROS1-like(LOC108205225)
108216447	-1.17813	0.0039	uncharacterized LOC108216447(LOC108216447)
108210769	-1.17788	0.00425	probable WRKY transcription factor 69(LOC108210769)
108206772	-1.17756	0.00145	uncharacterized LOC108206772(LOC108206772)
108211242	-1.17748	0.00385	uncharacterized LOC108211242(LOC108211242)
108215426	-1.17693	0.0004	disease resistance protein TAO1-like(LOC108215426)
108213111	-1.17693	0.0004	TMV resistance protein N-like(LOC108213111)
108207986	-1.17597	0.0049	GATA transcription factor 15-like(LOC108207986)
108205416	-1.17577	0.00065	uncharacterized LOC108205416(LOC108205416)
108220683	-1.17494	0.00625	BTB/POZ domain-containing protein At1g55760-like(LOC108220683)
108228184	-1.17483	0.0008	protein PLASTID MOVEMENT IMPAIRED 1(LOC108228184)
108219053	-1.17416	5e-05	ethylene-responsive transcription factor RAP2-13(LOC108219053)
108219435	-1.17308	0.00035	stomatal closure-related actin-binding protein 3-like(LOC108219435)
108199558	-1.17281	0.00015	DNA mismatch repair protein MSH1, mitochondrial(LOC108199558)
108223805	-1.17042	0.0029	leucine-rich repeat receptor-like protein kinase PXC1(LOC108223805)
108218680	-1.17001	0.0001	lysine-specific demethylase JMJ25-like(LOC108218680)
108194382	-1.16944	5e-05	late embryogenesis abundant protein At1g64065-like(LOC108194382)
108216818	-1.16886	0.0001	G2/mitotic-specific cyclin C13-1(LOC108216818)
108225215	-1.16884	0.0001	uncharacterized LOC108225215(LOC108225215)
108217691	-1.16823	0.00335	steroid 5-alpha-reductase DET2(LOC108217691)
108225512	-1.16711	0.00675	uncharacterized LOC108225512(LOC108225512)
108209700	-1.16518	0.00485	uncharacterized LOC108209700(LOC108209700)
108210408	-1.16512	0.0016	DNA ligase 1(LOC108210408)
108224728	-1.16465	0.0017	myb-related protein 330(LOC108224728)
108216214	-1.16388	0.0004	uncharacterized LOC108216214(LOC108216214)
108223319	-1.16361	5e-05	cytochrome c oxidase subunit 6b-3(LOC108223319)
108223827	-1.16288	5e-05	serine/threonine-protein kinase SRK2G-like(LOC108223827)
108226164	-1.16221	0.0071	uncharacterized LOC108226164(LOC108226164)
108195854	-1.1622	0.0008	1,4-dihydroxy-2-naphthoyl-CoA thioesterase 1-like(LOC108195854)
108205825	-1.16194	0.00465	uncharacterized LOC108205825(LOC108205825)
108193241	-1.16147	0.0009	ethylene-responsive transcription factor ERF118(LOC108193241)
108199708	-1.16008	5e-05	replication protein A 70 kDa DNA-binding subunit A(LOC108199708)
108223439	-1.15983	5e-05	persulfide dioxygenase ETHE1 homolog, mitochondrial(LOC108223439)
108222815	-1.15934	0.0007	alpha,alpha-trehalose-phosphate synthase [UDP-forming] 1-like(LOC108222815)
108210194	-1.15119	5e-05	protein CURVATURE THYLAKOID 1A, chloroplastic-like(LOC108210194)
108200421	-1.15056	0.0052	uncharacterized LOC108200421(LOC108200421)
108216013	-1.1501	5e-05	RNA-binding protein pno1-like(LOC108216013)
108214500	-1.14984	0.00595	glutamate synthase [NADH], amyloplastic-like(LOC108214500)
108195588	-1.1498	5e-05	WAT1-related protein At3g02690, chloroplastic(LOC108195588)
108224849	-1.14891	0.00365	TMV resistance protein N-like(LOC108224849)
108223993	-1.14847	0.00115	4-coumarate--CoA ligase-like 9(LOC108223993)
108216466	-1.14825	5e-05	uncharacterized LOC108216466(LOC108216466)
108200024	-1.14777	0.0001	protein ABCI12, chloroplastic(LOC108200024)
108209754	-1.14771	0.0012	pentatricopeptide repeat-containing protein At4g01030, mitochondrial(LOC108209754)
108213364	-1.14522	5e-05	uncharacterized LOC108213364(LOC108213364)
108196805	-1.14495	5e-05	PI-PLC X domain-containing protein At5g67130(LOC108196805)
108206786	-1.14484	0.00025	uncharacterized LOC108206786(LOC108206786)
108224647	-1.14463	0.0006	F-box/kelch-repeat protein SKIP30-like(LOC108224647)
108209340	-1.14412	5e-05	hydroxyphenylpyruvate reductase-like(LOC108209340)
108208721	-1.14357	5e-05	protein TORNADO 2(LOC108208721)
108215585	-1.14345	0.0005	uncharacterized LOC108215585(LOC108215585)
108206466	-1.14304	0.0015	mitochondrial outer membrane protein porin of 34 kDa-like(LOC108206466)
108224335	-1.14245	0.0015	17.4 kDa class III heat shock protein(LOC108224335)
108227194	-1.1421	5e-05	SNF1-related protein kinase regulatory subunit gamma-like PV42a(LOC108227194)
108220520	-1.1406	0.0045	uncharacterized LOC108220520(LOC108220520)
108220058	-1.1399	5e-05	keratinocyte-associated protein 2(LOC108220058)
108219948	-1.13903	0.0001	uncharacterized LOC108219948(LOC108219948)
108193302	-1.13804	0.0004	histone H3-like centromeric protein HTR12(LOC108193302)
108219882	-1.13771	5e-05	GTPase Era(LOC108219882)
108216038	-1.13694	0.00635	kinase-interacting family protein-like(LOC108216038)
108196088	-1.13591	5e-05	probable phospholipid hydroperoxide glutathione peroxidase(LOC108196088)
108200863	-1.13522	0.00935	uncharacterized LOC108200863(LOC108200863)
108202901	-1.13522	0.00935	uncharacterized LOC108202901(LOC108202901)
108202902	-1.13522	0.00935	uncharacterized LOC108202902(LOC108202902)
108219770	-1.13431	5e-05	heat stress transcription factor B-2b-like(LOC108219770)
108197618	-1.1343	5e-05	probable proteasome inhibitor(LOC108197618)
108211380	-1.13386	0.001	3-hydroxyisobutyryl-CoA hydrolase-like protein 5(LOC108211380)
108220846	-1.13244	5e-05	codeine O-demethylase-like(LOC108220846)
108199871	-1.13223	5e-05	alpha-xylosidase 1-like(LOC108199871)
108202612	-1.13219	5e-05	myosin-binding protein 2-like(LOC108202612)
108193610	-1.13152	0.0002	tetrapyrrole-binding protein, chloroplastic(LOC108193610)
108213189	-1.13151	0.00805	uncharacterized LOC108213189(LOC108213189)
108226488	-1.13067	0.00155	auxin-responsive protein SAUR40-like(LOC108226488)
108197567	-1.12983	5e-05	uncharacterized protein At2g34460, chloroplastic(LOC108197567)
108226494	-1.12958	0.0001	uncharacterized LOC108226494(LOC108226494)
108202483	-1.12919	5e-05	UPF0603 protein At1g54780, chloroplastic(LOC108202483)
108227591	-1.12834	0.0002	psbP domain-containing protein 1, chloroplastic(LOC108227591)
108222373	-1.12823	0.00485	putative F-box protein At1g32420(LOC108222373)
108210482	-1.12819	0.0001	L-type lectin-domain containing receptor kinase S.4-like(LOC108210482)
108227377	-1.12724	0.00835	lariat debranching enzyme(LOC108227377)
108216379	-1.12658	0.00165	probable receptor-like serine/threonine-protein kinase At5g57670(LOC108216379)
108202578	-1.12512	5e-05	uncharacterized LOC108202578(LOC108202578)
108195030	-1.12448	5e-05	uncharacterized LOC108195030(LOC108195030)
108196437	-1.12416	5e-05	uncharacterized LOC108196437(LOC108196437)
108200927	-1.12402	0.00585	uncharacterized LOC108200927(LOC108200927)
108226762	-1.12366	5e-05	uncharacterized LOC108226762(LOC108226762)
108206644	-1.12302	0.0086	C-factor(LOC108206644)
108214265	-1.12301	5e-05	bidirectional sugar transporter SWEET5-like(LOC108214265)
108192918	-1.12279	0.0003	soluble inorganic pyrophosphatase 6, chloroplastic(LOC108192918)
108215225	-1.12253	5e-05	pentatricopeptide repeat-containing protein At2g41720(LOC108215225)
108200589	-1.12185	0.0036	crocetin glucosyltransferase 3-like(LOC108200589)
108196650	-1.12171	0.0001	oxygen-evolving enhancer protein 1, chloroplastic-like(LOC108196650)
108196043	-1.12083	0.00025	transaldolase(LOC108196043)
108206300	-1.12057	0.00525	GDT1-like protein 1, chloroplastic(LOC108206300)
108197684	-1.11919	0.00945	pentatricopeptide repeat-containing protein At4g21705, mitochondrial-like(LOC108197684)
108219530	-1.11894	0.00115	U-box domain-containing protein 40-like(LOC108219530)
108225016	-1.11888	0.0064	putative F-box protein At3g10790(LOC108225016)
108220308	-1.1186	0.00115	peptidyl-prolyl cis-trans isomerase FKBP18, chloroplastic(LOC108220308)
108215845	-1.11801	5e-05	pyrophosphate--fructose 6-phosphate 1-phosphotransferase subunit alpha(LOC108215845)
108196272	-1.11787	0.00215	GDSL esterase/lipase At4g16230-like(LOC108196272)
108227537	-1.11785	0.0022	thioredoxin-like protein AAED1, chloroplastic(LOC108227537)
108215996	-1.11717	0.00245	probable sugar phosphate/phosphate translocator At4g32390(LOC108215996)
108219787	-1.11657	5e-05	40S ribosomal protein S3a(LOC108219787)
108219971	-1.11375	0.00055	F-box/kelch-repeat protein At2g44130-like(LOC108219971)
108201053	-1.11373	0.0069	uncharacterized LOC108201053(LOC108201053)
108193981	-1.11371	0.0011	protein translation factor SUI1 homolog(LOC108193981)
108205259	-1.11349	5e-05	glucan endo-1,3-beta-glucosidase 4-like(LOC108205259)
108216868	-1.11265	0.001	uncharacterized LOC108216868(LOC108216868)
108194302	-1.11228	5e-05	proline-rich 33 kDa extensin-related protein-like(LOC108194302)
108222226	-1.11132	5e-05	guanylate-binding protein 4-like(LOC108222226)
108204167	-1.11132	5e-05	pyruvate kinase isozyme A, chloroplastic-like(LOC108204167)
108216091	-1.11128	0.00425	transcription factor MYB48(LOC108216091)
108224525	-1.11046	0.0002	GDSL esterase/lipase At4g10955-like(LOC108224525)
108193335	-1.11015	5e-05	aminoacyl tRNA synthase complex-interacting multifunctional protein 1-like(LOC108193335)
108211475	-1.11006	5e-05	MFP1 attachment factor 1-like(LOC108211475)
108193779	-1.10937	0.002	transcription factor MYB1R1-like(LOC108193779)
108219851	-1.10894	0.0001	protein IQ-DOMAIN 14-like(LOC108219851)
108224124	-1.10782	0.0013	uncharacterized LOC108224124(LOC108224124)
108210047	-1.1074	5e-05	rhodanese-like domain-containing protein 4, chloroplastic(LOC108210047)
108213043	-1.10735	5e-05	auxin-responsive protein IAA27(LOC108213043)
108197879	-1.10614	0.0028	DNA-directed RNA polymerase V subunit 7-like(LOC108197879)
108222906	-1.10567	0.0001	glucomannan 4-beta-mannosyltransferase 1-like(LOC108222906)
108222909	-1.10567	0.0001	glucomannan 4-beta-mannosyltransferase 1-like(LOC108222909)
108199779	-1.10546	5e-05	stem-specific protein TSJT1-like(LOC108199779)
108203001	-1.10542	0.0002	glyceraldehyde-3-phosphate dehydrogenase GAPC1, cytosolic(LOC108203001)
108197405	-1.1053	0.0044	uncharacterized LOC108197405(LOC108197405)
108215873	-1.10492	5e-05	uncharacterized LOC108215873(LOC108215873)
108196533	-1.10444	0.0029	probable LRR receptor-like serine/threonine-protein kinase At4g37250(LOC108196533)
108217699	-1.10199	5e-05	uncharacterized LOC108217699(LOC108217699)
108194034	-1.10126	0.0003	INO80 complex subunit C(LOC108194034)
108220258	-1.09964	0.0088	anthocyanidin 3-O-glucosyltransferase 2-like(LOC108220258)
108215390	-1.09883	5e-05	deSI-like protein At4g17486(LOC108215390)
108218997	-1.09716	5e-05	splicing factor U2af small subunit B-like(LOC108218997)
108208739	-1.09523	0.00595	putative threonine aspartase(LOC108208739)
108220317	-1.09471	5e-05	ribonuclease 3-like protein 2(LOC108220317)
108197798	-1.09454	0.0044	mitotic-spindle organizing protein 1B-like(LOC108197798)
108209890	-1.09281	0.0024	putative transferase At4g12130, mitochondrial(LOC108209890)
108202616	-1.09258	5e-05	uncharacterized protein At4g10930-like(LOC108202616)
108203120	-1.09243	0.0001	uncharacterized LOC108203120(LOC108203120)
108216066	-1.09231	5e-05	UPF0057 membrane protein At4g30650-like(LOC108216066)
108224291	-1.09133	5e-05	PP2A regulatory subunit TAP46(LOC108224291)
108211714	-1.09036	0.0017	uncharacterized LOC108211714(LOC108211714)
108216216	-1.0897	0.0045	peptidyl-prolyl cis-trans isomerase FKBP16-1, chloroplastic(LOC108216216)
108214862	-1.08968	0.0003	uncharacterized LOC108214862(LOC108214862)
108225147	-1.08948	5e-05	uncharacterized LOC108225147(LOC108225147)
108193520	-1.08883	5e-05	homeobox-leucine zipper protein HAT22-like(LOC108193520)
108200450	-1.08877	0.0001	5'-methylthioadenosine/S-adenosylhomocysteine nucleosidase 1-like(LOC108200450)
108192681	-1.08645	0.00835	uncharacterized LOC108192681(LOC108192681)
108210516	-1.08538	5e-05	glycerophosphodiester phosphodiesterase GDPD6(LOC108210516)
108215101	-1.08538	5e-05	glycerophosphodiester phosphodiesterase GDPD6-like(LOC108215101)
108204673	-1.08459	5e-05	probable membrane-associated 30 kDa protein, chloroplastic(LOC108204673)
108214430	-1.08292	0.0017	uncharacterized LOC108214430(LOC108214430)
108197398	-1.08214	5e-05	protein GDAP2 homolog(LOC108197398)
108194386	-1.0816	0.0038	F-box protein At4g22280-like(LOC108194386)
108194385	-1.0816	0.0038	F-box/LRR-repeat protein At3g03360-like(LOC108194385)
108201409	-1.08109	0.00375	uncharacterized LOC108201409(LOC108201409)
108225520	-1.08073	0.0052	BURP domain protein USPL1-like(LOC108225520)
108211022	-1.08022	5e-05	uncharacterized LOC108211022(LOC108211022)
108193965	-1.07781	0.00065	methyltransferase-like protein 7A(LOC108193965)
108219813	-1.07746	0.00105	uncharacterized LOC108219813(LOC108219813)
108209036	-1.07543	5e-05	uncharacterized LOC108209036(LOC108209036)
108209037	-1.07543	5e-05	uncharacterized LOC108209037(LOC108209037)
108211473	-1.07484	0.00125	RNA-binding protein 2-like(LOC108211473)
108202926	-1.07455	0.00055	probable receptor-like serine/threonine-protein kinase At5g57670(LOC108202926)
108223427	-1.07377	5e-05	tubby-like F-box protein 5(LOC108223427)
108204583	-1.07353	5e-05	ethylene receptor 2-like(LOC108204583)
108200588	-1.07339	5e-05	early nodulin-like protein 1(LOC108200588)
108210975	-1.07275	5e-05	homeobox-leucine zipper protein HAT22-like(LOC108210975)
108216557	-1.0724	5e-05	protein PLASTID TRANSCRIPTIONALLY ACTIVE 7(LOC108216557)
108211036	-1.07166	0.0034	transcription factor PCL1-like(LOC108211036)
108215982	-1.07059	0.0006	arogenate dehydrogenase 2, chloroplastic-like(LOC108215982)
108215659	-1.07009	0.0003	uncharacterized LOC108215659(LOC108215659)
108202503	-1.06974	0.0029	uncharacterized LOC108202503(LOC108202503)
108207056	-1.06964	5e-05	profilin-1(LOC108207056)
108193026	-1.06961	5e-05	haloacid dehalogenase-like hydrolase domain-containing protein 3(LOC108193026)
108201755	-1.06807	0.00105	thioredoxin-like protein CITRX2, chloroplastic(LOC108201755)
108203172	-1.06803	0.0002	uncharacterized LOC108203172(LOC108203172)
108204777	-1.06755	0.0019	glutathione S-transferase T1-like(LOC108204777)
108209774	-1.06753	0.00025	histone H3.2(LOC108209774)
108201754	-1.06717	5e-05	peptidyl-prolyl cis-trans isomerase CYP22(LOC108201754)
108209304	-1.06706	5e-05	glucan endo-1,3-beta-glucosidase 14-like(LOC108209304)
108214076	-1.06667	0.0002	probable ubiquitin-like-specific protease 2B(LOC108214076)
108219662	-1.06602	0.0004	GATA transcription factor 11-like(LOC108219662)
108207336	-1.06575	0.0008	F-box/kelch-repeat protein SKIP30-like(LOC108207336)
108224244	-1.06566	0.00225	uncharacterized LOC108224244(LOC108224244)
108198013	-1.06556	0.00055	uncharacterized LOC108198013(LOC108198013)
108228168	-1.06538	0.0036	ferredoxin--NADP reductase, leaf-type isozyme, chloroplastic(LOC108228168)
108193502	-1.06478	5e-05	elongation factor P(LOC108193502)
108196517	-1.06399	0.00015	G-box-binding factor 1-like(LOC108196517)
108208857	-1.06381	5e-05	heat shock cognate 70 kDa protein 2-like(LOC108208857)
108193743	-1.0638	0.00355	protein arginine N-methyltransferase 1.1-like(LOC108193743)
108214523	-1.06341	5e-05	B2 protein-like(LOC108214523)
108205075	-1.0621	5e-05	sugar phosphatase YfbT-like(LOC108205075)
108210457	-1.06154	5e-05	dof zinc finger protein DOF3.7-like(LOC108210457)
108197474	-1.0612	5e-05	repetitive proline-rich cell wall protein 1(LOC108197474)
108206037	-1.06029	5e-05	50S ribosomal protein L19-1, chloroplastic-like(LOC108206037)
108205991	-1.06001	0.0048	exosome complex component CSL4(LOC108205991)
108209390	-1.05967	0.0069	uncharacterized LOC108209390(LOC108209390)
108215792	-1.05957	5e-05	probable prolyl 4-hydroxylase 7(LOC108215792)
108224712	-1.05885	0.005	uncharacterized LOC108224712(LOC108224712)
108219361	-1.05879	0.00045	uncharacterized LOC108219361(LOC108219361)
108195839	-1.05792	5e-05	rhodanese-like domain-containing protein 11, chloroplastic(LOC108195839)
108223507	-1.05715	0.00045	phospholipase A1-IIdelta(LOC108223507)
108220363	-1.05681	0.0006	mitochondrial import inner membrane translocase subunit TIM22-3-like(LOC108220363)
108207486	-1.05647	0.003	putative serine/threonine-protein kinase(LOC108207486)
108202100	-1.0564	0.0001	stress enhanced protein 1, chloroplastic(LOC108202100)
108214835	-1.05631	5e-05	probable cysteine desulfurase(LOC108214835)
108196450	-1.05593	5e-05	probable WRKY transcription factor 3(LOC108196450)
108227226	-1.05527	5e-05	oxygen-evolving enhancer protein 2, chloroplastic(LOC108227226)
108213032	-1.05526	0.0004	pollen-specific protein SF21-like(LOC108213032)
108204563	-1.05431	5e-05	N utilization substance protein B homolog(LOC108204563)
108209908	-1.05415	0.00065	protein HESO1-like(LOC108209908)
108216451	-1.05395	0.0001	kelch repeat-containing protein At3g27220-like(LOC108216451)
108218692	-1.05395	5e-05	triacylglycerol lipase SDP1(LOC108218692)
108217361	-1.05324	0.00095	cytosolic sulfotransferase 13-like(LOC108217361)
108217362	-1.05324	0.00095	cytosolic sulfotransferase 5-like(LOC108217362)
108217364	-1.05324	0.00095	cytosolic sulfotransferase 8-like(LOC108217364)
108199848	-1.05219	5e-05	homeobox-leucine zipper protein ATHB-14-like(LOC108199848)
108215290	-1.05215	5e-05	60S ribosomal protein L11(LOC108215290)
108207640	-1.04944	5e-05	protein MEMO1 homolog(LOC108207640)
108205355	-1.04931	0.0001	bifunctional riboflavin biosynthesis protein RIBA 1, chloroplastic(LOC108205355)
108193171	-1.04903	5e-05	F-box protein At1g70590(LOC108193171)
108226457	-1.04748	0.0008	uncharacterized LOC108226457(LOC108226457)
108218495	-1.0474	0.0073	luc7-like protein 3(LOC108218495)
108200477	-1.04704	0.00255	putative F-box/LRR-repeat protein At3g28410(LOC108200477)
108227994	-1.04677	5e-05	protein LNK1-like(LOC108227994)
108196428	-1.04632	0.00015	sucrose synthase-like(LOC108196428)
108221905	-1.04617	5e-05	uncharacterized LOC108221905(LOC108221905)
108204376	-1.04603	5e-05	NADPH-dependent pterin aldehyde reductase(LOC108204376)
108206332	-1.04518	5e-05	uncharacterized membrane protein YuiD(LOC108206332)
108197255	-1.04516	0.00015	uncharacterized LOC108197255(LOC108197255)
108216513	-1.04317	5e-05	nudC domain-containing protein 2(LOC108216513)
108227339	-1.04317	0.00245	phytoene synthase, chloroplastic(LOC108227339)
108200260	-1.04244	0.00055	cyclin-dependent kinase inhibitor 4-like(LOC108200260)
108224320	-1.04191	0.0098	mitogen-activated protein kinase kinase kinase NPK1-like(LOC108224320)
108208304	-1.04122	0.00785	3-oxoacyl-[acyl-carrier-protein] synthase I, chloroplastic-like(LOC108208304)
108192662	-1.0409	5e-05	uncharacterized LOC108192662(LOC108192662)
108210801	-1.04066	0.0001	S-type anion channel SLAH2-like(LOC108210801)
108212048	-1.04066	0.0001	S-type anion channel SLAH3-like(LOC108212048)
108224839	-1.04037	0.00425	serine/threonine-protein kinase HT1-like(LOC108224839)
108209790	-1.04009	0.00935	hypothetical protein(LOC108209790)
108211421	-1.03977	0.00805	E3 ubiquitin-protein ligase RNF144A-like(LOC108211421)
108227878	-1.03964	5e-05	probable protein phosphatase 2C 60(LOC108227878)
108193621	-1.03945	5e-05	pathogenesis-related protein B-like(LOC108193621)
108222920	-1.03896	0.0002	F-box/kelch-repeat protein At3g23880-like(LOC108222920)
108223972	-1.03866	0.00205	uncharacterized LOC108223972(LOC108223972)
108223234	-1.03754	5e-05	uncharacterized LOC108223234(LOC108223234)
108226516	-1.03745	0.00115	cytochrome c-type biogenesis CcmH-like mitochondrial protein(LOC108226516)
108206328	-1.03732	0.0057	CRS2-associated factor 1, mitochondrial(LOC108206328)
108213179	-1.037	5e-05	60S ribosomal protein L39-3(LOC108213179)
108227799	-1.03516	0.00015	protein SLOW GREEN 1, chloroplastic(LOC108227799)
108216271	-1.03335	5e-05	uncharacterized LOC108216271(LOC108216271)
108208698	-1.03242	0.0001	probable polygalacturonase(LOC108208698)
108211517	-1.0318	0.0091	uncharacterized LOC108211517(LOC108211517)
108220139	-1.03137	0.0013	uncharacterized LOC108220139(LOC108220139)
108213536	-1.03029	0.00565	uncharacterized LOC108213536(LOC108213536)
108196917	-1.02992	0.00055	uncharacterized LOC108196917(LOC108196917)
108194263	-1.02961	0.0064	peptidyl-prolyl cis-trans isomerase CYP18-1(LOC108194263)
108220197	-1.02944	0.00105	steroid 5-alpha-reductase DET2-like(LOC108220197)
108224805	-1.02873	0.00055	uncharacterized LOC108224805(LOC108224805)
108210280	-1.02851	5e-05	3-oxoacyl-[acyl-carrier-protein] synthase I, chloroplastic-like(LOC108210280)
108227380	-1.02812	0.0073	uncharacterized LOC108227380(LOC108227380)
108193175	-1.02748	0.00675	putative pentatricopeptide repeat-containing protein At3g16890, mitochondrial(LOC108193175)
108194370	-1.02748	0.00675	uncharacterized LOC108194370(LOC108194370)
108225184	-1.02723	5e-05	60S ribosomal protein L24(LOC108225184)
108206590	-1.02721	5e-05	uncharacterized LOC108206590(LOC108206590)
108209932	-1.02707	5e-05	aquaporin PIP2-2-like(LOC108209932)
108217666	-1.0256	0.00145	heat stress transcription factor A-4b-like(LOC108217666)
108218690	-1.02548	5e-05	uncharacterized LOC108218690(LOC108218690)
108193641	-1.02506	0.0011	F-box/kelch-repeat protein SKIP4(LOC108193641)
108219702	-1.02492	5e-05	ABC transporter I family member 6, chloroplastic(LOC108219702)
108206690	-1.02273	0.00325	uncharacterized LOC108206690(LOC108206690)
108214874	-1.02244	5e-05	thylakoid lumenal 15 kDa protein 1, chloroplastic(LOC108214874)
108210655	-1.02222	0.0005	uncharacterized LOC108210655(LOC108210655)
108209299	-1.02033	0.00215	uncharacterized LOC108209299(LOC108209299)
108219416	-1.02032	5e-05	putative cyclic nucleotide-gated ion channel 15(LOC108219416)
108205614	-1.02	5e-05	uncharacterized LOC108205614(LOC108205614)
108194019	-1.01969	0.0031	rhomboid-like protein 14, mitochondrial(LOC108194019)
108219557	-1.01964	0.0008	disease resistance protein TAO1-like(LOC108219557)
108193878	-1.01941	0.0035	probable protein phosphatase 2C 13(LOC108193878)
108226993	-1.01899	0.0026	uncharacterized LOC108226993(LOC108226993)
108209801	-1.01736	5e-05	FAM10 family protein At4g22670(LOC108209801)
108196127	-1.01611	0.00145	DEAD-box ATP-dependent RNA helicase 7-like(LOC108196127)
108224753	-1.01541	0.00105	uncharacterized protein At3g27210-like(LOC108224753)
108215055	-1.01523	0.00545	protein FAF-like, chloroplastic(LOC108215055)
108216762	-1.01507	0.00655	uncharacterized LOC108216762(LOC108216762)
108196682	-1.01486	5e-05	probable sodium-coupled neutral amino acid transporter 6(LOC108196682)
108211393	-1.0145	0.0098	iron-sulfur assembly protein IscA-like 2, mitochondrial(LOC108211393)
108196864	-1.01424	0.00015	ascorbate transporter, chloroplastic(LOC108196864)
108199757	-1.01383	5e-05	triose phosphate/phosphate translocator, chloroplastic(LOC108199757)
108200471	-1.01261	0.00685	probable protein phosphatase 2C 35(LOC108200471)
108193154	-1.01173	5e-05	ATP-dependent Clp protease proteolytic subunit 3, chloroplastic(LOC108193154)
108206841	-1.01171	5e-05	60S ribosomal protein L37a(LOC108206841)
108216471	-1.01165	0.0001	probable histone H2A.1(LOC108216471)
108205395	-1.01068	0.0004	50S ribosomal protein L25(LOC108205395)
108211788	-1.01039	5e-05	2-oxoisovalerate dehydrogenase subunit beta 1, mitochondrial(LOC108211788)
108209385	-1.00852	5e-05	protein plastid transcriptionally active 16, chloroplastic-like(LOC108209385)
108222005	-1.00757	0.0047	uncharacterized LOC108222005(LOC108222005)
108202972	-1.00747	0.0026	pentatricopeptide repeat-containing protein At1g08070, chloroplastic-like(LOC108202972)
108219470	-1.00713	0.0006	ABC transporter B family member 1-like(LOC108219470)
108218494	-1.00629	0.00275	beta-fructofuranosidase, soluble isoenzyme I-like(LOC108218494)
108213098	-1.00607	0.00025	GPI ethanolamine phosphate transferase 2(LOC108213098)
108202618	-1.00555	5e-05	probable RNA-dependent RNA polymerase 1(LOC108202618)
108204953	-1.00535	0.00495	sugar carrier protein C-like(LOC108204953)
108196565	-1.00522	0.00055	nucleolar complex protein 2 homolog(LOC108196565)
108215069	-1.00516	5e-05	protein EMBRYO SAC DEVELOPMENT ARREST 3, chloroplastic(LOC108215069)
108197233	-1.00439	0.00115	uncharacterized LOC108197233(LOC108197233)
108220919	-1.00436	0.00115	uncharacterized LOC108220919(LOC108220919)
108215620	-1.00371	5e-05	protein FATTY ACID EXPORT 3, chloroplastic-like(LOC108215620)
108201818	-1.00356	0.00015	F-box/FBD/LRR-repeat protein At2g26030-like(LOC108201818)
108224808	-1.00122	5e-05	50S ribosomal protein L35, chloroplastic-like(LOC108224808)
108219052	-1.00112	0.0001	pheophytinase, chloroplastic(LOC108219052)
108205326	-1.00025	0.0035	uncharacterized LOC108205326(LOC108205326)

## Sheet: Table S3
Table S3: Gene ontology categorization into Biological Processes (BP), Cellular Component (CC) and Molecular functions (MF) and KEGG in Eastern cultivar
Category	Term	Count	%	PValue	Genes	List Total	Pop Hits	Pop Total	Fold Enrichment	Bonferroni	Benjamini	FDR
GOTERM_BP_DIRECT	GO:0010411~xyloglucan metabolic process	11	0.605394	5.61623e-06	108200367, 108202975, 108217616, 108217608, 108228029, 108217615, 108193892, 108217609, 108200460, 108214929, 108215374	537	31	9275	6.12873	0.00224958	0.00174225	0.00173356
GOTERM_BP_DIRECT	GO:0071555~cell wall organization	20	1.10072	8.68953e-06	108202975, 108200367, 108224941, 108202417, 108228029, 108224887, 108199956, 108201691, 108227555, 108217609, 108202272, 108200460, 108214929, 108217616, 108217608, 108209359, 108214900, 108217615, 108223619, 108215374	537	106	9275	3.25885	0.00347845	0.00174225	0.00173356
GOTERM_BP_DIRECT	GO:0042546~cell wall biogenesis	10	0.550358	7.42493e-05	108200367, 108202975, 108217616, 108217608, 108228029, 108217615, 108217609, 108200460, 108214929, 108215374	537	33	9275	5.2339	0.0293362	0.00992466	0.00987516
GOTERM_BP_DIRECT	GO:0009086~methionine biosynthetic process	6	0.330215	0.000356659	108214346, 108225747, 108227519, 108214833, 108218583, 108196318	537	12	9275	8.63594	0.133285	0.035755	0.0355767
GOTERM_BP_DIRECT	GO:0007076~mitotic chromosome condensation	4	0.220143	0.00336544	108207718, 108223554, 108220623, 108200098	537	6	9275	11.5146	0.74123	0.269908	0.268562
GOTERM_BP_DIRECT	GO:0007018~microtubule-based movement	10	0.550358	0.0222234	108204307, 108223731, 108227755, 108212597, 108215848, 108223338, 108210490, 108223816, 108210529, 108206154	537	72	9275	2.39887	0.999878	1	0.9975
GOTERM_BP_DIRECT	GO:0015914~phospholipid transport	5	0.275179	0.0255044	108199498, 108209258, 108193259, 108209184, 108224881	537	20	9275	4.31797	0.999968	1	0.9975
GOTERM_BP_DIRECT	GO:0006817~phosphate ion transport	26	1.43093	0.0265104	108227248, 108208827, 108196854, 108201694, 108200580, 108216436, 108210094, 108203409, 108219463, 108196040, 108219693, 108192965, 108224226, 108204639, 108197513, 108197538, 108202096, 108210986, 108196410, 108219238, 108193364, 108215113, 108211176, 108218861, 108224819, 108219992	537	288	9275	1.55927	0.999979	1	0.9975
GOTERM_BP_DIRECT	GO:0005985~sucrose metabolic process	4	0.220143	0.0355524	108202090, 108216259, 108218861, 108196194	537	13	9275	5.31442	1	1	0.9975
GOTERM_BP_DIRECT	GO:0006865~amino acid transport	9	0.495322	0.0383473	108198918, 108224850, 108219182, 108214867, 108202798, 108219424, 108219820, 108219499, 108218971	537	67	9275	2.3201	1	1	0.9975
GOTERM_BP_DIRECT	GO:0006857~oligopeptide transport	5	0.275179	0.0600337	108208827, 108216436, 108210094, 108197538, 108219992	537	26	9275	3.32152	1	1	0.9975
GOTERM_BP_DIRECT	GO:0006004~fucose metabolic process	7	0.38525	0.0721808	108213476, 108216589, 108200018, 108215666, 108200502, 108219229, 108223280	537	51	9275	2.37065	1	1	0.9975
GOTERM_BP_DIRECT	GO:0045489~pectin biosynthetic process	4	0.220143	0.0820576	108209359, 108224887, 108214900, 108201691	537	18	9275	3.8382	1	1	0.9975
GOTERM_BP_DIRECT	GO:0006260~DNA replication	9	0.495322	0.0849757	108193735, 108207021, 108196143, 108192265, 108197664, 108215415, 108205312, 108206566, 108223221	537	79	9275	1.96768	1	1	0.9975
GOTERM_BP_DIRECT	GO:0030244~cellulose biosynthetic process	5	0.275179	0.092086	108199929, 108202417, 108218934, 108227555, 108227466	537	30	9275	2.87865	1	1	0.9975
GOTERM_CC_DIRECT	GO:0009506~plasmodesma	15	0.825537	0.000125339	108208912, 108204860, 108206566, 108196501, 108199976, 108227340, 108200098, 108227400, 108213127, 108210014, 108196594, 108218649, 108197059, 108209307, 108194162	704	78	12228	3.34025	0.0123326	0.0124085	0.0124085
GOTERM_CC_DIRECT	GO:0005618~cell wall	20	1.10072	0.0131805	108202975, 108202887, 108200367, 108224941, 108222961, 108227732, 108228029, 108200613, 108217609, 108193704, 108200460, 108214929, 108209188, 108217616, 108209763, 108217608, 108217615, 108214332, 108223619, 108215374	704	190	12228	1.82835	0.731135	0.546507	0.546507
GOTERM_CC_DIRECT	GO:0016021~integral component of membrane	373	20.5283	0.0165608	108208827, 108194216, 108193005, 108203137, 108220950, 108206646, 108193809, 108224075, 108193807, 108193805, 108227466, 108210903, 108203130, 108197175, 108210476, 108211441, 108195794, 108197852, 108197059, 108213063, 108200659, 108218990, 108213188, 108203807, 108192965, 108207849, 108206639, 108193259, 108200535, 108205667, 108225054, 108224881, 108226265, 108202272, 108196408, 108209258, 108…	704	5985	12228	1.0825	0.808573	0.546507	0.546507
GOTERM_CC_DIRECT	GO:0005886~plasma membrane	48	2.64172	0.0294973	108200400, 108218491, 108220452, 108192578, 108220499, 108222797, 108204860, 108196555, 108203112, 108192935, 108224494, 108209442, 108214633, 108216717, 108218811, 108218855, 108197059, 108209726, 108214150, 108194040, 108215583, 108226566, 108202417, 108216041, 108204737, 108227853, 108203148, 108206912, 108192244, 108193178, 108196501, 108202453, 108227555, 108199716, 108210585, 108196594, 108…	704	618	12228	1.34907	0.948397	0.710551	0.710551
GOTERM_CC_DIRECT	GO:0005694~chromosome	4	0.220143	0.0428244	108223554, 108193673, 108227484, 108196779	704	14	12228	4.96266	0.986873	0.710551	0.710551
GOTERM_CC_DIRECT	GO:0005615~extracellular space	6	0.330215	0.0481357	108206081, 108224615, 108222999, 108204892, 108205454, 108225300	704	35	12228	2.9776	0.992433	0.710551	0.710551
GOTERM_CC_DIRECT	GO:0005829~cytosol	21	1.15575	0.0510715	108201746, 108204533, 108223413, 108202453, 108192949, 108201870, 108205352, 108200052, 108227387, 108193417, 108213127, 108208690, 108209588, 108216904, 108227151, 108214229, 108218836, 108199731, 108209307, 108218753, 108218683	704	235	12228	1.55215	0.994427	0.710551	0.710551
GOTERM_CC_DIRECT	GO:0048046~apoplast	12	0.660429	0.0631694	108226986, 108200367, 108202975, 108217616, 108217608, 108228029, 108200613, 108217615, 108217609, 108200460, 108214929, 108215374	704	114	12228	1.82835	0.998435	0.710551	0.710551
GOTERM_CC_DIRECT	GO:0005874~microtubule	11	0.605394	0.0645955	108214930, 108211576, 108216309, 108227755, 108212597, 108194268, 108223338, 108210490, 108223816, 108203079, 108216588	704	101	12228	1.89171	0.998654	0.710551	0.710551
GOTERM_MF_DIRECT	GO:0005524~ATP binding	201	11.0622	1.31851e-05	108220950, 108194334, 108193809, 108197602, 108209241, 108206086, 108210476, 108195794, 108216218, 108219294, 108193259, 108223557, 108200094, 108224881, 108209253, 108209258, 108215136, 108223888, 108196779, 108209463, 108199498, 108218617, 108218855, 108215221, 108215583, 108202734, 108208838, 108214818, 108227451, 108202970, 108214149, 108218509, 108196792, 108209479, 108214704, 108210224, 108…	940	2466	15237	1.32122	0.00447294	0.00448294	0.00445657
GOTERM_MF_DIRECT	GO:0042626~ATPase activity, coupled to transmembrane movement of substances	25	1.37589	2.95093e-05	108216150, 108201911, 108220950, 108204568, 108204883, 108202380, 108205010, 108227288, 108205150, 108214356, 108209500, 108209446, 108195794, 108210995, 108199395, 108222829, 108207920, 108214619, 108207885, 108228124, 108214126, 108196792, 108210224, 108222914, 108214344	940	156	15237	2.59769	0.00998315	0.00501659	0.00498708
GOTERM_MF_DIRECT	GO:0016762~xyloglucan:xyloglucosyl transferase activity	10	0.550358	0.000202964	108200367, 108202975, 108217616, 108217608, 108228029, 108217615, 108217609, 108200460, 108214929, 108215374	940	35	15237	4.63131	0.0666872	0.0230026	0.0228673
GOTERM_MF_DIRECT	GO:0004674~protein serine/threonine kinase activity	33	1.81618	0.000428575	108204648, 108224679, 108223888, 108211586, 108218617, 108206086, 108218818, 108199952, 108218855, 108219746, 108215221, 108223934, 108194441, 108223958, 108193777, 108215072, 108227677, 108202575, 108223514, 108214818, 108210418, 108223030, 108203102, 108206210, 108227279, 108209066, 108212124, 108209479, 108218467, 108225949, 108200748, 108223606, 108215691	940	276	15237	1.9381	0.135623	0.0364289	0.0362146
GOTERM_MF_DIRECT	GO:0003871~5-methyltetrahydropteroyltriglutamate-homocysteine S-methyltransferase activity	4	0.220143	0.00212366	108214346, 108227519, 108214833, 108218583	940	5	15237	12.9677	0.514614	0.144409	0.143559
GOTERM_MF_DIRECT	GO:0004553~hydrolase activity, hydrolyzing O-glycosyl compounds	19	1.04568	0.00620502	108202975, 108200367, 108228029, 108192870, 108210835, 108205137, 108227962, 108217609, 108227773, 108200460, 108214929, 108217616, 108217608, 108217615, 108217468, 108209705, 108213112, 108218674, 108215374	940	153	15237	2.01295	0.879521	0.351618	0.349549
GOTERM_MF_DIRECT	GO:0016757~transferase activity, transferring glycosyl groups	18	0.990644	0.00849621	108220055, 108220297, 108193533, 108200535, 108205699, 108205524, 108204851, 108206279, 108225222, 108195923, 108197186, 108210399, 108215017, 108214966, 108209805, 108216236, 108214245, 108216782	940	146	15237	1.99844	0.945035	0.376469	0.374254
GOTERM_MF_DIRECT	GO:0005507~copper ion binding	12	0.660429	0.00885809	108193336, 108215841, 108224249, 108202974, 108192340, 108227241, 108199976, 108209904, 108194461, 108214960, 108223494, 108209440	940	79	15237	2.46221	0.95145	0.376469	0.374254
GOTERM_MF_DIRECT	GO:0071949~FAD binding	14	0.770501	0.0153616	108201369, 108228128, 108192970, 108197602, 108225101, 108199958, 108209693, 108210397, 108209920, 108215975, 108199841, 108205908, 108212320, 108210571	940	108	15237	2.10124	0.994823	0.560757	0.557459
GOTERM_MF_DIRECT	GO:0004190~aspartic-type endopeptidase activity	14	0.770501	0.0164929	108224258, 108204616, 108205569, 108222995, 108210648, 108205940, 108197534, 108224980, 108197384, 108213406, 108197434, 108195321, 108215811, 108210070	940	109	15237	2.08196	0.996498	0.560757	0.557459
GOTERM_MF_DIRECT	GO:0031267~small GTPase binding	6	0.330215	0.0195903	108204446, 108209307, 108218588, 108207324, 108214234, 108206981	940	26	15237	3.74067	0.998802	0.605518	0.601956
GOTERM_MF_DIRECT	GO:0005249~voltage-gated potassium channel activity	5	0.275179	0.0219038	108196186, 108214664, 108223408, 108219036, 108226244	940	18	15237	4.50266	0.999463	0.620606	0.616956
GOTERM_MF_DIRECT	GO:0004386~helicase activity	7	0.38525	0.024322	108214743, 108209212, 108195709, 108208679, 108200647, 108199450, 108211916	940	37	15237	3.06668	0.999769	0.636113	0.632371
GOTERM_MF_DIRECT	GO:0004842~ubiquitin-protein transferase activity	17	0.935608	0.0311493	108224930, 108220200, 108225748, 108214818, 108226262, 108201188, 108226430, 108223485, 108193714, 108209463, 108213344, 108213978, 108225391, 108197101, 108215994, 108193130, 108214882	940	156	15237	1.76643	0.999979	0.729398	0.725108
GOTERM_MF_DIRECT	GO:1990939~ATP-dependent microtubule motor activity	10	0.550358	0.0321793	108204307, 108223731, 108227755, 108212597, 108215848, 108223338, 108210490, 108223816, 108210529, 108206154	940	72	15237	2.25133	0.999985	0.729398	0.725108
GOTERM_MF_DIRECT	GO:0003886~DNA (cytosine-5-)-methyltransferase activity	3	0.165107	0.0482007	108225039, 108215380, 108227341	940	6	15237	8.10479	1	0.997702	0.991833
GOTERM_MF_DIRECT	GO:0016491~oxidoreductase activity	42	2.3115	0.0527586	108225028, 108222298, 108207914, 108205878, 108192970, 108212728, 108197602, 108226691, 108225101, 108225289, 108210397, 108198342, 108215841, 108218635, 108210092, 108220965, 108194461, 108205908, 108211264, 108210571, 108214199, 108197271, 108193336, 108224249, 108202974, 108206019, 108205587, 108199976, 108199958, 108209693, 108209023, 108210860, 108214149, 108196475, 108215975, 108199841, 108…	940	513	15237	1.3271	1	0.997702	0.991833
GOTERM_MF_DIRECT	GO:0043565~sequence-specific DNA binding	21	1.15575	0.056795	108206539, 108221851, 108200883, 108205774, 108205872, 108199614, 108206785, 108197514, 108209169, 108197802, 108205320, 108206893, 108206592, 108213109, 108215357, 108197851, 108220536, 108214195, 108205907, 108216263, 108220707	940	222	15237	1.53334	1	0.997702	0.991833
GOTERM_MF_DIRECT	GO:0004364~glutathione transferase activity	4	0.220143	0.0609098	108207172, 108218627, 108205269, 108200492	940	15	15237	4.32255	1	0.997702	0.991833
GOTERM_MF_DIRECT	GO:0005544~calcium-dependent phospholipid binding	4	0.220143	0.0609098	108200941, 108216897, 108224239, 108216812	940	15	15237	4.32255	1	0.997702	0.991833
GOTERM_MF_DIRECT	GO:0008017~microtubule binding	13	0.715465	0.0628716	108204307, 108223731, 108227755, 108223338, 108212649, 108210529, 108206154, 108216309, 108212597, 108215848, 108210490, 108194023, 108223816	940	119	15237	1.77079	1	0.997702	0.991833
GOTERM_MF_DIRECT	GO:0005388~calcium-transporting ATPase activity	5	0.275179	0.0645572	108223191, 108193809, 108218986, 108227373, 108199629	940	25	15237	3.24191	1	0.997702	0.991833
GOTERM_MF_DIRECT	GO:0042803~protein homodimerization activity	6	0.330215	0.082035	108218491, 108224600, 108209588, 108202696, 108199731, 108215691	940	38	15237	2.55941	1	1	0.99705
GOTERM_MF_DIRECT	GO:0008236~serine-type peptidase activity	4	0.220143	0.083171	108222731, 108220326, 108193276, 108195930	940	17	15237	3.81402	1	1	0.99705
GOTERM_MF_DIRECT	GO:0016760~cellulose synthase (UDP-forming) activity	5	0.275179	0.0905656	108199929, 108202417, 108218934, 108227555, 108227466	940	28	15237	2.89457	1	1	0.99705
GOTERM_MF_DIRECT	GO:0047262~polygalacturonate 4-alpha-galacturonosyltransferase activity	4	0.220143	0.0954244	108209359, 108224887, 108214900, 108201691	940	18	15237	3.60213	1	1	0.99705
KEGG_PATHWAY	dcr02010:ABC transporters	17	0.935608	3.23421e-05	108216150, 108201911, 108220950, 108204568, 108205010, 108227288, 108214356, 108196792, 108209500, 108209446, 108195794, 108210224, 108210995, 108222914, 108214344, 108199395, 108222829	367	80	5757	3.33341	0.00351913	0.00352528	0.00336357
KEGG_PATHWAY	dcr03030:DNA replication	11	0.605394	0.000336408	108193735, 108195781, 108204533, 108209878, 108205312, 108200094, 108200647, 108196070, 108194162, 108223221, 108201947	367	44	5757	3.92166	0.0360103	0.0183342	0.0174932
KEGG_PATHWAY	dcr00592:alpha-Linolenic acid metabolism	12	0.660429	0.000557242	108210860, 108228128, 108209920, 108196475, 108220215, 108199406, 108216213, 108219696, 108211264, 108196505, 108214199, 108195869	367	55	5757	3.42254	0.0589475	0.0202465	0.0193177
KEGG_PATHWAY	dcr04626:Plant-pathogen interaction	29	1.59604	0.000847946	108222872, 108193005, 108208700, 108197721, 108193708, 108224030, 108201870, 108196266, 108225080, 108219006, 108193174, 108204915, 108192744, 108219294, 108206815, 108222820, 108205865, 108195381, 108206592, 108195460, 108209733, 108219317, 108210400, 108218704, 108214965, 108211677, 108195267, 108220835, 108211174	367	235	5757	1.9358	0.0883192	0.0231065	0.0220466
KEGG_PATHWAY	dcr00270:Cysteine and methionine metabolism	19	1.04568	0.00122117	108225039, 108215380, 108225747, 108227519, 108224339, 108196489, 108227341, 108196318, 108209277, 108214346, 108210215, 108214833, 108196026, 108199577, 108223209, 108218583, 108201858, 108200708, 108196490	367	129	5757	2.31044	0.1247	0.0266214	0.0254003
KEGG_PATHWAY	dcr01110:Biosynthesis of secondary metabolites	120	6.60429	0.00266908	108225325, 108193005, 108194334, 108208701, 108227186, 108224075, 108195150, 108197570, 108209920, 108218635, 108214833, 108197059, 108216213, 108209804, 108214674, 108218476, 108227519, 108223317, 108197733, 108196489, 108199914, 108199487, 108209412, 108216743, 108206071, 108228040, 108194230, 108214322, 108219696, 108201858, 108196490, 108227965, 108193941, 108227605, 108220137, 108224339, 108…	367	1501	5757	1.2541	0.252723	0.0484883	0.0462641
KEGG_PATHWAY	dcr00940:Phenylpropanoid biosynthesis	21	1.15575	0.00985742	108223289, 108220364, 108201603, 108223317, 108227923, 108223171, 108224075, 108224440, 108209693, 108196175, 108216743, 108218635, 108196356, 108200606, 108227809, 108193353, 108217754, 108209804, 108194230, 108214674, 108219003	367	180	5757	1.83011	0.660333	0.153494	0.146453
KEGG_PATHWAY	dcr01100:Metabolic pathways	200	11.0072	0.0165027	108227108, 108193005, 108203137, 108194334, 108208701, 108227341, 108224075, 108209920, 108218635, 108196400, 108214833, 108197059, 108209804, 108216213, 108207846, 108223317, 108203122, 108197733, 108206875, 108225052, 108199914, 108196408, 108199487, 108206071, 108202708, 108194230, 108201858, 108225700, 108193941, 108220137, 108227329, 108209137, 108203150, 108193704, 108210215, 108195330, 108…	367	2812	5757	1.11569	0.836966	0.224849	0.214535
KEGG_PATHWAY	dcr03440:Homologous recombination	9	0.495322	0.0217469	108204507, 108202960, 108216678, 108205765, 108220028, 108205312, 108206566, 108196070, 108206100	367	55	5757	2.56691	0.90897	0.263379	0.251297
KEGG_PATHWAY	dcr00450:Selenocompound metabolism	5	0.275179	0.0345851	108214346, 108227519, 108214833, 108218583, 108196318	367	20	5757	3.92166	0.978431	0.376978	0.359685
KEGG_PATHWAY	dcr00500:Starch and sucrose metabolism	17	0.935608	0.0698773	108208915, 108206911, 108192870, 108208701, 108207446, 108227367, 108227773, 108202090, 108195150, 108211133, 108216259, 108215226, 108196047, 108219799, 108224616, 108218674, 108196194	367	169	5757	1.57795	0.999628	0.643731	0.614202
KEGG_PATHWAY	dcr04016:MAPK signaling pathway - plant	18	0.990644	0.075505	108206815, 108224679, 108222820, 108194334, 108204882, 108208700, 108224030, 108201870, 108200052, 108202592, 108211586, 108206592, 108209733, 108219317, 108192340, 108215250, 108204915, 108211174	367	184	5757	1.53456	0.999808	0.643731	0.614202
KEGG_PATHWAY	dcr00591:Linoleic acid metabolism	4	0.220143	0.0770215	108200212, 108219696, 108196505, 108195869	367	16	5757	3.92166	0.999839	0.643731	0.614202
KEGG_PATHWAY	dcr00460:Cyanoamino acid metabolism	6	0.330215	0.082681	108210215, 108192870, 108213007, 108210615, 108218674, 108227773	367	37	5757	2.54378	0.999918	0.643731	0.614202
KEGG_PATHWAY	dcr04070:Phosphatidylinositol signaling system	9	0.495322	0.0960577	108213312, 108206815, 108218836, 108209956, 108227891, 108201870, 108216560, 108195847, 108211174	367	74	5757	1.90784	0.999983	0.671427	0.640628
KEGG_PATHWAY	dcr00945:Stilbenoid, diarylheptanoid and gingerol biosynthesis	5	0.275179	0.0985581	108223289, 108223171, 108193353, 108200606, 108209804	367	28	5757	2.80119	0.999988	0.671427	0.640628

## Sheet: Table S4
Table S4: Gene ontology categorization into Biological Processes (BP), Cellular Component (CC) and Molecular functions (MF) and KEGG in Western cultivar
Category	Term	Count	%	PValue	Genes	List Total	Pop Hits	Pop Total	Fold Enrichment	Bonferroni	Benjamini	FDR
GOTERM_BP_DIRECT	GO:0015979~photosynthesis	22	1.27462	4.90847e-14	108200841, 108199709, 108223489, 108227226, 108202895, 108200480, 108196775, 108196248, 108223184, 108204268, 108195227, 108224294, 108223581, 108216708, 108209242, 108200075, 108209243, 108211233, 108210722, 108219969, 108210994, 108222802	463	55	9275	8.01296	1.4329e-11	1.43327e-11	1.40873e-11
GOTERM_BP_DIRECT	GO:0009765~photosynthesis, light harvesting	13	0.753187	1.0345e-09	108203547, 108204319, 108202621, 108196996, 108196117, 108200170, 108224860, 108209961, 108197341, 108197355, 108219925, 108214527, 108216971	463	26	9275	10.0162	3.02073e-07	1.51037e-07	1.4845e-07
GOTERM_BP_DIRECT	GO:0010207~photosystem II assembly	8	0.463499	4.63394e-07	108224633, 108196650, 108219769, 108200370, 108215684, 108220989, 108193419, 108214298	463	12	9275	13.3549	0.000135302	4.51036e-05	4.43313e-05
GOTERM_BP_DIRECT	GO:0018298~protein-chromophore linkage	14	0.811124	3.21214e-06	108203547, 108204319, 108202621, 108196996, 108196117, 108200170, 108212407, 108224860, 108209961, 108197341, 108197355, 108219925, 108214527, 108216971	463	57	9275	4.92024	0.000937505	0.000234486	0.000230471
GOTERM_BP_DIRECT	GO:0006629~lipid metabolic process	22	1.27462	6.72473e-05	108223410, 108196805, 108204900, 108205648, 108203869, 108192445, 108218482, 108193644, 108223565, 108206538, 108192584, 108202677, 108206962, 108210516, 108198633, 108219326, 108193254, 108192792, 108215101, 108200725, 108218743, 108193493	463	165	9275	2.67099	0.0194453	0.00392724	0.00385999
GOTERM_BP_DIRECT	GO:0009773~photosynthetic electron transport in photosystem I	4	0.23175	0.00219362	108204978, 108220784, 108205634, 108219733	463	6	9275	13.3549	0.473361	0.106756	0.104928
GOTERM_BP_DIRECT	GO:0010206~photosystem II repair	4	0.23175	0.00369737	108211387, 108219769, 108200370, 108193419	463	7	9275	11.4471	0.660959	0.154233	0.151592
GOTERM_BP_DIRECT	GO:0006355~regulation of transcription, DNA-templated	38	2.20162	0.00423951	108222038, 108194137, 108201394, 108196412, 108225020, 108204563, 108196413, 108203156, 108205370, 108213743, 108197850, 108210457, 108210656, 108220205, 108193592, 108201748, 108213043, 108224587, 108216481, 108193137, 108200314, 108204579, 108207008, 108207986, 108226582, 108225152, 108206457, 108197778, 108214419, 108197439, 108227994, 108226521, 108206252, 108211452, 108211876, 108199961, 108…	463	474	9275	1.60597	0.71078	0.154742	0.152092
GOTERM_BP_DIRECT	GO:0080037~negative regulation of cytokinin-activated signaling pathway	3	0.173812	0.00718254	108193355, 108219971, 108216163	463	3	9275	20.0324	0.878138	0.233033	0.229043
GOTERM_BP_DIRECT	GO:0042549~photosystem II stabilization	3	0.173812	0.013892	108224633, 108196650, 108214298	463	4	9275	15.0243	0.983175	0.405646	0.3987
GOTERM_BP_DIRECT	GO:0009738~abscisic acid-activated signaling pathway	8	0.463499	0.0186297	108193625, 108193621, 108198850, 108195243, 108198830, 108198846, 108197635, 108198848	463	55	9275	2.9138	0.995877	0.494535	0.486067
GOTERM_BP_DIRECT	GO:0006071~glycerol metabolic process	4	0.23175	0.0296488	108206962, 108210516, 108192792, 108215101	463	14	9275	5.72354	0.999848	0.721453	0.709099
GOTERM_BP_DIRECT	GO:2000762~regulation of phenylpropanoid metabolic process	3	0.173812	0.0440131	108193355, 108219971, 108216163	463	7	9275	8.58531	0.999998	0.988601	0.971673
GOTERM_BP_DIRECT	GO:0010027~thylakoid membrane organization	4	0.23175	0.0496241	108219702, 108204673, 108216351, 108211294	463	17	9275	4.71351	1	1	0.986254
GOTERM_BP_DIRECT	GO:0006952~defense response	16	0.926999	0.0539001	108205749, 108193625, 108201755, 108216481, 108193621, 108206538, 108219280, 108198846, 108226993, 108198848, 108198980, 108198565, 108198850, 108195243, 108214503, 108215261	463	191	9275	1.67811	1	1	0.986254
GOTERM_BP_DIRECT	GO:0019253~reductive pentose-phosphate cycle	2	0.115875	0.0971466	108205248, 108208876	463	2	9275	20.0324	1	1	0.986254
GOTERM_BP_DIRECT	GO:0043953~protein transport by the Tat complex	2	0.115875	0.0971466	108206305, 108210830	463	2	9275	20.0324	1	1	0.986254
GOTERM_BP_DIRECT	GO:0035435~phosphate ion transmembrane transport	2	0.115875	0.0971466	108225499, 108221514	463	2	9275	20.0324	1	1	0.986254
GOTERM_CC_DIRECT	GO:0009535~chloroplast thylakoid membrane	45	2.60718	6.80211e-27	108200841, 108223489, 108227226, 108202621, 108205634, 108200480, 108196996, 108204268, 108196117, 108224294, 108223581, 108216708, 108209242, 108196616, 108209243, 108209961, 108197355, 108219925, 108218814, 108219769, 108218758, 108222802, 108216971, 108216351, 108204978, 108203547, 108223753, 108204319, 108220784, 108223457, 108202895, 108204673, 108205786, 108200170, 108224860, 108193419, 108…	569	129	12228	7.49663	6.05388e-25	6.05388e-25	5.71377e-25
GOTERM_CC_DIRECT	GO:0009523~photosystem II	19	1.10081	5.80171e-14	108203547, 108199709, 108204319, 108202621, 108200370, 108196775, 108196996, 108196117, 108200170, 108224860, 108209961, 108197341, 108197355, 108219925, 108214527, 108219769, 108218758, 108222802, 108216971	569	41	12228	9.95894	5.16776e-12	2.58176e-12	2.43672e-12
GOTERM_CC_DIRECT	GO:0009522~photosystem I	16	0.926999	6.85361e-13	108203547, 108204319, 108202895, 108202621, 108196996, 108196117, 108200170, 108224860, 108209242, 108209243, 108209961, 108197341, 108197355, 108219925, 108214527, 108216971	569	30	12228	11.4615	6.09953e-11	2.03324e-11	1.91901e-11
GOTERM_CC_DIRECT	GO:0009654~photosystem II oxygen evolving complex	11	0.637312	4.70046e-08	108200841, 108223489, 108224633, 108227226, 108227591, 108196650, 108210722, 108204268, 108216708, 108200075, 108214298	569	24	12228	9.84974	4.1834e-06	1.04585e-06	9.87096e-07
GOTERM_CC_DIRECT	GO:0009538~photosystem I reaction center	6	0.347625	1.22689e-06	108211233, 108219969, 108210994, 108200480, 108224294, 108223581	569	6	12228	21.4903	0.000109188	2.18387e-05	2.06118e-05
GOTERM_CC_DIRECT	GO:0009543~chloroplast thylakoid lumen	4	0.23175	0.000929357	108211387, 108227591, 108219769, 108200370	569	5	12228	17.1923	0.0794199	0.0137855	0.013011
GOTERM_CC_DIRECT	GO:0009507~chloroplast	26	1.50637	0.00114871	108202800, 108201755, 108200024, 108193742, 108227209, 108204563, 108195588, 108203392, 108205670, 108194060, 108215225, 108216216, 108213602, 108194067, 108215982, 108220989, 108219980, 108219296, 108204554, 108225792, 108228168, 108197240, 108199880, 108211013, 108224937, 108216762	569	277	12228	2.01714	0.0972363	0.0146051	0.0137846
GOTERM_CC_DIRECT	GO:0000786~nucleosome	11	0.637312	0.00380222	108203779, 108211386, 108209774, 108203626, 108221993, 108193302, 108210225, 108224825, 108216115, 108209393, 108216471	569	80	12228	2.95492	0.287548	0.0422997	0.0399233
GOTERM_CC_DIRECT	GO:0019898~extrinsic component of membrane	5	0.289687	0.00837602	108200841, 108227226, 108227591, 108210722, 108200075	569	18	12228	5.96954	0.526974	0.0828295	0.0781762
GOTERM_CC_DIRECT	GO:0005634~nucleus	132	7.64774	0.0447048	108203779, 108220671, 108200421, 108193520, 108214829, 108227462, 108226492, 108220390, 108195702, 108205672, 108196517, 108206084, 108215885, 108197850, 108210752, 108196641, 108216214, 108211440, 108193490, 108210076, 108193779, 108223159, 108219053, 108193137, 108226669, 108205942, 108221929, 108217718, 108209774, 108211452, 108221008, 108220953, 108216586, 108216065, 108220132, 108200168, 108…	569	2465	12228	1.1508	0.982929	0.397872	0.37552
GOTERM_MF_DIRECT	GO:0016168~chlorophyll binding	13	0.753187	3.75306e-09	108203547, 108204319, 108202621, 108196996, 108196117, 108200170, 108224860, 108209961, 108197341, 108197355, 108219925, 108214527, 108216971	657	32	15237	9.42166	1.11466e-06	1.11466e-06	1.1034e-06
GOTERM_MF_DIRECT	GO:0038023~signaling receptor activity	7	0.405562	0.000684518	108193625, 108193621, 108198850, 108195243, 108198830, 108198846, 108198848	657	26	15237	6.24394	0.184025	0.0839927	0.0831442
GOTERM_MF_DIRECT	GO:0010427~abscisic acid binding	7	0.405562	0.000848411	108193625, 108193621, 108198850, 108195243, 108198830, 108198846, 108198848	657	27	15237	6.01268	0.222821	0.0839927	0.0831442
GOTERM_MF_DIRECT	GO:0003677~DNA binding	79	4.57706	0.00116223	108203779, 108220671, 108200421, 108194898, 108194137, 108214829, 108227462, 108220390, 108205672, 108222174, 108206684, 108199708, 108222010, 108197850, 108210752, 108224825, 108211440, 108216770, 108210076, 108195193, 108193779, 108192522, 108220123, 108219053, 108193137, 108222864, 108205942, 108207008, 108226582, 108205225, 108225250, 108197657, 108221929, 108211452, 108209774, 108216586, 108…	657	1285	15237	1.4258	0.292051	0.0862957	0.085424
GOTERM_MF_DIRECT	GO:0004864~protein phosphatase inhibitor activity	8	0.463499	0.00221407	108193625, 108193621, 108198850, 108195243, 108198830, 108198846, 108197635, 108198848	657	43	15237	4.31475	0.482274	0.131516	0.130188
GOTERM_MF_DIRECT	GO:0043565~sequence-specific DNA binding	20	1.15875	0.00345617	108219770, 108220132, 108193520, 108216091, 108207986, 108210769, 108226492, 108196517, 108213743, 108196450, 108215302, 108210975, 108196641, 108220810, 108216365, 108217872, 108199270, 108220417, 108219234, 108193490	657	222	15237	2.08935	0.642371	0.17108	0.169352
GOTERM_MF_DIRECT	GO:0003700~transcription factor activity, sequence-specific DNA binding	47	2.72306	0.00660336	108220671, 108200421, 108220132, 108219044, 108216091, 108205499, 108214829, 108210769, 108206303, 108220390, 108225041, 108206684, 108222010, 108196517, 108199848, 108215302, 108210752, 108218615, 108198764, 108224729, 108211440, 108193490, 108210076, 108195193, 108219770, 108219053, 108220123, 108226669, 108194323, 108200313, 108194047, 108207943, 108205500, 108225351, 108225250, 108210779, 108…	657	734	15237	1.48503	0.860222	0.280171	0.277341
GOTERM_MF_DIRECT	GO:0010242~oxygen evolving activity	3	0.173812	0.0104798	108224633, 108196650, 108214298	657	4	15237	17.3938	0.956235	0.389062	0.385132
GOTERM_MF_DIRECT	GO:0008889~glycerophosphodiester phosphodiesterase activity	4	0.23175	0.0164436	108206962, 108210516, 108192792, 108215101	657	13	15237	7.13593	0.992732	0.542637	0.537156
GOTERM_MF_DIRECT	GO:0051537~2 iron, 2 sulfur cluster binding	5	0.289687	0.0271847	108219296, 108211013, 108193742, 108222032, 108220074	657	27	15237	4.29477	0.999721	0.724249	0.716933
GOTERM_MF_DIRECT	GO:0008374~O-acyltransferase activity	4	0.23175	0.0292626	108223410, 108223565, 108192584, 108200725	657	16	15237	5.79795	0.999852	0.724249	0.716933
GOTERM_MF_DIRECT	GO:0005315~inorganic phosphate transmembrane transporter activity	4	0.23175	0.0292626	108225499, 108200078, 108221514, 108209926	657	16	15237	5.79795	0.999852	0.724249	0.716933
GOTERM_MF_DIRECT	GO:0016717~oxidoreductase activity, acting on paired donors, with oxidation of a pair of donors resulting in the reduction of molecular oxygen to two molecules of water	4	0.23175	0.0344244	108192445, 108218482, 108202677, 108219326	657	17	15237	5.45689	0.99997	0.786465	0.778521
GOTERM_MF_DIRECT	GO:0016620~oxidoreductase activity, acting on the aldehyde or oxo group of donors, NAD or NADP as acceptor	5	0.289687	0.0426291	108203001, 108203025, 108205596, 108197406, 108219884	657	31	15237	3.74061	0.999998	0.864195	0.855466
GOTERM_MF_DIRECT	GO:0000981~RNA polymerase II transcription factor activity, sequence-specific DNA binding	7	0.405562	0.0436462	108210975, 108193520, 108196641, 108217872, 108199270, 108226492, 108219234	657	60	15237	2.70571	0.999998	0.864195	0.855466
GOTERM_MF_DIRECT	GO:0046872~metal ion binding	69	3.99768	0.0618485	108206968, 108194019, 108193523, 108200822, 108205877, 108194215, 108200468, 108220952, 108206322, 108206443, 108223184, 108195226, 108210822, 108205355, 108208068, 108204583, 108220074, 108215845, 108220908, 108214439, 108219603, 108192681, 108218997, 108193054, 108216770, 108227878, 108192522, 108204858, 108222864, 108220644, 108206954, 108225251, 108196248, 108215659, 108199880, 108211013, 108…	657	1311	15237	1.22062	1	1	0.993243
GOTERM_MF_DIRECT	GO:0004553~hydrolase activity, hydrolyzing O-glycosyl compounds	12	0.695249	0.0664555	108199871, 108218494, 108214334, 108219705, 108209304, 108193586, 108211732, 108208127, 108193063, 108223384, 108196878, 108218561	657	153	15237	1.81896	1	1	0.993243
GOTERM_MF_DIRECT	GO:0030976~thiamine pyrophosphate binding	3	0.173812	0.0786943	108217920, 108196102, 108216609	657	11	15237	6.32503	1	1	0.993243
GOTERM_MF_DIRECT	GO:0008974~phosphoribulokinase activity	2	0.115875	0.0842553	108205248, 108208876	657	2	15237	23.1918	1	1	0.993243
KEGG_PATHWAY	dcr00195:Photosynthesis	40	2.3175	4.67472e-34	108224455, 108224633, 108223489, 108227226, 108193742, 108201874, 108200480, 108204268, 108224294, 108200781, 108223581, 108216708, 108209242, 108209243, 108194060, 108219969, 108210994, 108218814, 108219769, 108218758, 108222802, 108214298, 108204416, 108202416, 108202895, 108200890, 108220281, 108200570, 108200075, 108205285, 108228168, 108211233, 108211013, 108196650, 108218625, 108210722, 108…	335	61	5757	11.2689	5.23569e-32	5.23569e-32	5.23569e-32
KEGG_PATHWAY	dcr00196:Photosynthesis - antenna proteins	21	1.21669	6.82882e-17	108218283, 108203547, 108218282, 108204319, 108205957, 108223513, 108204236, 108202621, 108196996, 108196117, 108204235, 108200170, 108224860, 108209961, 108197341, 108197355, 108219925, 108214527, 108216971, 108219016, 108194095	335	34	5757	10.6143	1.24345e-14	3.82414e-15	3.82414e-15
KEGG_PATHWAY	dcr01100:Metabolic pathways	209	12.1089	2.57397e-07	108224633, 108227226, 108194215, 108201874, 108196996, 108199900, 108192836, 108200781, 108209242, 108205670, 108209243, 108196088, 108219969, 108210477, 108218758, 108193493, 108219296, 108203001, 108200890, 108220281, 108196650, 108197060, 108225269, 108202621, 108203397, 108198955, 108224294, 108207993, 108206540, 108209340, 108210574, 108211788, 108200312, 108227339, 108204236, 108196302, 108…	335	2812	5757	1.27727	2.8828e-05	9.60948e-06	9.60948e-06
KEGG_PATHWAY	dcr00130:Ubiquinone and other terpenoid-quinone biosynthesis	11	0.637312	0.00141315	108225269, 108197709, 108208293, 108196102, 108210477, 108197548, 108195854, 108205473, 108209340, 108192339, 108205031	335	57	5757	3.31642	0.146478	0.0395681	0.0395681
KEGG_PATHWAY	dcr01040:Biosynthesis of unsaturated fatty acids	11	0.637312	0.00387928	108199880, 108218482, 108198633, 108202677, 108222238, 108198635, 108219326, 108198634, 108218743, 108193493, 108198638	335	65	5757	2.90824	0.352945	0.0868959	0.0868959
KEGG_PATHWAY	dcr00710:Carbon fixation in photosynthetic organisms	12	0.695249	0.00799509	108215292, 108219759, 108205248, 108203001, 108196248, 108208876, 108204499, 108196227, 108203025, 108224063, 108208530, 108208992	335	83	5757	2.48459	0.593043	0.149242	0.149242
KEGG_PATHWAY	dcr00010:Glycolysis / Gluconeogenesis	17	0.984936	0.0120902	108203001, 108204167, 108203397, 108196248, 108204499, 108196227, 108224063, 108199900, 108197406, 108216609, 108209124, 108215845, 108219759, 108217920, 108202818, 108205909, 108219884	335	149	5757	1.96071	0.743941	0.193442	0.193442
KEGG_PATHWAY	dcr01212:Fatty acid metabolism	13	0.753187	0.0549386	108218482, 108202677, 108222238, 108198635, 108208304, 108198634, 108198638, 108199880, 108198633, 108219326, 108210280, 108218743, 108193493	335	124	5757	1.80166	0.998215	0.747089	0.747089
KEGG_PATHWAY	dcr01200:Carbon metabolism	25	1.44844	0.060034	108202800, 108223203, 108204167, 108203397, 108196043, 108214439, 108211380, 108202818, 108219884, 108215292, 108205248, 108203001, 108208876, 108196248, 108204499, 108203025, 108196227, 108206455, 108224063, 108208992, 108208530, 108206270, 108204590, 108219759, 108199765	335	297	5757	1.44656	0.999026	0.747089	0.747089
KEGG_PATHWAY	dcr04075:Plant hormone signal transduction	24	1.3905	0.078531	108206509, 108223555, 108201651, 108222038, 108206559, 108213192, 108192397, 108222964, 108196413, 108203156, 108197503, 108197635, 108227313, 108193815, 108226488, 108204583, 108193869, 108214557, 108213203, 108211695, 108215302, 108195333, 108223827, 108213043	335	291	5757	1.41733	0.999895	0.879547	0.879547

## Sheet: Tables S5-S10
Table S5: DEGs involved in cell cycle and Cell wall biosynthesis in Eastern carrots					Table S6: DEGs involved in cell cycle and Cell wall biosynthesis in Western carrots					Table S7: DEGs involved in signal transduction pathways in Eastern carrots						Table S8: DEGs involved in signal transduction pathways in Western carrots						Table S9: DEGs involved in starch and sucrose metabolism in Eastern carrots					Table S10: DEGs involved in starch and sucrose metabolism in Western carrots
Cell Cycle					Cell Cycle					S No	GeneID	log2(fold_change)	p_value	Function		S No	GeneID	log2(fold_change)	p_value	Function		GeneID	log2(fold_change)	p_value	Function		GeneID	log2(fold_change)	p_value	Function
GeneID	log2(fold_change)	p_value	Function		GeneID	log2(fold_change)	p_value	Function		1	108193005	1.03364	5e-05	3-ketoacyl-CoA synthase 11-like(LOC108193005)		1	108224729	-3.52497	5e-05	WUSCHEL-related homeobox 11(LOC108224729)		108211133	1.5346	0.0042	alpha,alpha-trehalose-phosphate synthase [UDP-forming] 1-like(LOC108211133)		108215744	-1.29006	5e-05	probable galactinol--sucrose galactosyltransferase 1(LOC108215744)
108200104	1.85099	5e-05	cyclin-D1-1-like(LOC108200104)		108200506	-2.38812	5e-05	cyclin-D1-1-like(LOC108200506)		2	108227923	1.71366	5e-05	4-coumarate--CoA ligase 1(LOC108227923)		2	108195135	-2.63661	5e-05	mitogen-activated protein kinase kinase 9(LOC108195135)		108195150	1.82243	5e-05	alpha-1,4 glucan phosphorylase L isozyme, chloroplastic/amyloplastic(LOC108195150)		108223203	-1.2066	0.00025	glucose-6-phosphate 1-dehydrogenase, chloroplastic-like(LOC108223203)
108223934	1.93628	0.0003	cyclin-dependent kinase B2-1-like(LOC108223934)		108205154	-1.6225	5e-05	cyclin-dependent kinase inhibitor 3-like(LOC108205154)		3	108214356	1.85266	5e-05	ABC transporter B family member 19(LOC108214356)		3	108224320	-1.04191	0.0098	mitogen-activated protein kinase kinase kinase NPK1-like(LOC108224320)		108196047	1.3443	5e-05	alpha-amylase(LOC108196047)		108220429	-2.31806	5e-05	plastidic glucose transporter 4-like(LOC108220429)
108225797	3.82023	0.00745	cyclin-dependent kinase inhibitor 7-like(LOC108225797)		108200260	-1.04244	0.00055	cyclin-dependent kinase inhibitor 4-like(LOC108200260)		4	108199395	1.05123	5e-05	ABC transporter B family member 20-like(LOC108199395)		4	108220353	-1.45617	5e-05	probable calcium-binding protein CML36(LOC108220353)		108218674	1.50314	0.0003	beta-glucosidase 18-like(LOC108218674)		108206473	-2.8237	0.0004	UDP-galactose/UDP-glucose transporter 2-like(LOC108206473)
108218045	3.73427	5e-05	cyclin-dependent protein kinase inhibitor SMR2(LOC108218045)		108214907	-1.28782	5e-05	putative cell division cycle ATPase(LOC108214907)		5	108209500	1.42405	5e-05	ABC transporter B family member 20-like(LOC108209500)		5	108226679	-2.05698	0.00355	probable calcium-binding protein CML49(LOC108226679)		108192870	1.49675	5e-05	beta-glucosidase BoGH3B-like(LOC108192870)		108215188	-1.30356	5e-05	UDP-glucose 6-dehydrogenase 5-like(LOC108215188)
108193640	2.06427	5e-05	probable cyclin-dependent serine/threonine-protein kinase DDB_G0292550(LOC108193640)		108200894	-1.50558	5e-05	glycine-rich cell wall structural protein-like(LOC108200894)		6	108204568	1.54308	0.0013	ABC transporter B family member 21-like(LOC108204568)		6	108219470	-1.00713	0.0006	ABC transporter B family member 1-like(LOC108219470)		108227773	1.7273	5e-05	beta-glucosidase BoGH3B-like(LOC108227773)		108206580	-2.15407	5e-05	UDP-glucose iridoid glucosyltransferase-like(LOC108206580)
108200748	1.13888	0.0041	cell division control protein 2 homolog A-like(LOC108200748)		108197474	-1.0612	5e-05	repetitive proline-rich cell wall protein 1(LOC108197474)		7	108209446	5.70689	5e-05	ABC transporter B family member 4-like(LOC108209446)		7	108214497	-3.12326	5e-05	ABC transporter C family member 10-like(LOC108214497)		108208915	1.75051	5e-05	endoglucanase 6(LOC108208915)		108209872	-3.11965	5e-05	UDP-glucose iridoid glucosyltransferase-like(LOC108209872)
108201914	1.32465	0.00025	glycine-rich protein A3-like(LOC108201914)		108226529	-3.83693	5e-05	programmed cell death protein 2-like(LOC108226529)		8	108220950	1.33182	0.00315	ABC transporter B family member 4-like(LOC108220950)		8	108214607	-1.23394	5e-05	ABC transporter G family member 11-like(LOC108214607)		108206911	2.36686	5e-05	endoglucanase E1-like(LOC108206911)		108220477	-3.5726	0.0001	UDP-glycosyltransferase 73C3-like(LOC108220477)
108220321	3.38166	5e-05	glycine-rich protein DC7.1(LOC108220321)		108200299	-2.27507	5e-05	protein ACCELERATED CELL DEATH 6-like(LOC108200299)		9	108205010	2.61692	5e-05	ABC transporter G family member 11-like(LOC108205010)		9	108219293	-2.57405	5e-05	ABC transporter G family member 22-like(LOC108219293)		108207446	2.27433	5e-05	glucan endo-1,3-beta-glucosidase 8-like(LOC108207446)		108220589	-1.4351	0.0006	UDP-glycosyltransferase 73C6-like(LOC108220589)
108215161	1.57577	5e-05	repetitive proline-rich cell wall protein 1-like(LOC108215161)		Cell wall biosynthesis					10	108201911	3.77538	0.00555	ABC transporter G family member 14-like(LOC108201911)		10	108225499	-1.23095	5e-05	ABC transporter I family member 17(LOC108225499)		108224616	1.13519	0.00645	glucose-1-phosphate adenylyltransferase large subunit 1-like(LOC108224616)		108216569	-1.73867	0.00015	UDP-glycosyltransferase 89B2-like(LOC108216569)
108206317	1.56022	5e-05	protein ACCELERATED CELL DEATH 6-like(LOC108206317)		GeneID	log2(fold_change)	p_value	Function		11	108196792	1.42051	5e-05	ABC transporter G family member 21(LOC108196792)		11	108221514	-1.98637	5e-05	ABC transporter I family member 17-like(LOC108221514)		108227367	1.22513	5e-05	glycogen synthase-like(LOC108227367)		108218561	-2.39154	5e-05	1,4-alpha-glucan-branching enzyme 1, chloroplastic/amyloplastic-like(LOC108218561)
Cell wall biosynthesis					108222347	-2.02429	5e-05	callose synthase 10-like(LOC108222347)		12	108227288	2.80403	5e-05	ABC transporter G family member 22-like(LOC108227288)		12	108219702	-1.02492	5e-05	ABC transporter I family member 6, chloroplastic(LOC108219702)		108219799	1.36642	5e-05	probable alpha-amylase 2(LOC108219799)		108222815	-1.15934	0.0007	alpha,alpha-trehalose-phosphate synthase [UDP-forming] 1-like(LOC108222815)
GeneID	log2(fold_change)	p_value	Function		108225312	1.30277	0.0023	PLASMODESMATA CALLOSE-BINDING PROTEIN 5-like(LOC108225312)		13	108222914	5.60268	0.0003	ABC transporter G family member 29(LOC108222914)		13	108213053	-2.43523	0.0009	probable caffeoyl-CoA O-methyltransferase At4g26220(LOC108213053)		108208701	1.40599	5e-05	starch synthase 3, chloroplastic/amyloplastic(LOC108208701)		108202925	-1.37198	5e-05	alpha-1,4 glucan phosphorylase L-2 isozyme, chloroplastic/amyloplastic-like(LOC108202925)
108202272	1.40956	5e-05	callose synthase 3(LOC108202272)		108199981	-2.08045	5e-05	pectinesterase(LOC108199981)		14	108214344	1.19312	5e-05	ABC transporter G family member 32-like(LOC108214344)		14	108193596	-1.73182	5e-05	probable WRKY transcription factor 12(LOC108193596)		108202090	1.09351	5e-05	sucrose synthase 2(LOC108202090)		108209418	-1.2237	5e-05	alpha-glucan water dikinase 1, chloroplastic-like(LOC108209418)
108202417	1.71987	5e-05	cellulose synthase A catalytic subunit 3 [UDP-forming](LOC108202417)		108219705	-2.31562	0.00455	probable xyloglucan endotransglucosylase/hydrolase protein 32(LOC108219705)		15	108210995	1.69108	5e-05	ABC transporter G family member 8-like(LOC108210995)		15	108197784	-2.71372	0.0001	probable WRKY transcription factor 28(LOC108197784)		108216259	1.16928	0.005	sucrose synthase 6-like(LOC108216259)		108220497	-2.15277	5e-05	alpha-L-fucosidase 1-like(LOC108220497)
108202417	1.71987	5e-05	cellulose synthase A catalytic subunit 3 [UDP-forming](LOC108202417)		108196878	-4.0819	5e-05	probable xyloglucan endotransglucosylase/hydrolase protein 6(LOC108196878)		16	108200606	1.15451	0.00035	caffeoyl-CoA O-methyltransferase-like(LOC108200606)		16	108196450	-1.05593	5e-05	probable WRKY transcription factor 3(LOC108196450)		108196194	4.5463	5e-05	sucrose synthase(LOC108196194)		108199871	-1.13223	5e-05	alpha-xylosidase 1-like(LOC108199871)
108202417	1.71987	5e-05	cellulose synthase A catalytic subunit 3 [UDP-forming](LOC108202417)		108206741	-2.88097	0.00095	endoglucanase 1-like(LOC108206741)		17	108196175	4.16203	5e-05	caffeoylshikimate esterase-like(LOC108196175)		17	108220810	-1.79954	0.0021	probable WRKY transcription factor 65(LOC108220810)		108215226	1.99652	5e-05	trehalose-phosphate phosphatase A-like(LOC108215226)		108206741	-2.88097	0.00095	endoglucanase 1-like(LOC108206741)
108227555	2.11736	5e-05	cellulose synthase A catalytic subunit 3 [UDP-forming]-like(LOC108227555)		108204498	-2.36755	5e-05	endoglucanase 24-like(LOC108204498)		18	108196356	1.89658	0.00015	caffeoylshikimate esterase-like(LOC108196356)		18	108210769	-1.17788	0.00425	probable WRKY transcription factor 69(LOC108210769)		108195155	1.15179	5e-05	UDP-glucose 6-dehydrogenase 1(LOC108195155)		108204498	-2.36755	5e-05	endoglucanase 24-like(LOC108204498)
108227555	2.11736	5e-05	cellulose synthase A catalytic subunit 3 [UDP-forming]-like(LOC108227555)		108213053	-2.43523	0.0009	probable caffeoyl-CoA O-methyltransferase At4g26220(LOC108213053)		19	108192744	1.63504	5e-05	calcium-binding allergen Ole e 8-like(LOC108192744)		19	108193490	-2.34563	5e-05	probable WRKY transcription factor 70(LOC108193490)		108199999	1.21135	5e-05	UDP-glucose 6-dehydrogenase 1(LOC108199999)		108208127	-4.31492	0.0079	glucan endo-1,3-beta-glucosidase 14-like(LOC108208127)
108227555	2.11736	5e-05	cellulose synthase A catalytic subunit 3 [UDP-forming]-like(LOC108227555)		108193533	2.18975	5e-05	probable glycosyltransferase At5g03795(LOC108193533)		20	108211677	1.37326	5e-05	calcium-binding protein CML24-like(LOC108211677)		20	108220132	-1.55764	5e-05	probable WRKY transcription factor 70(LOC108220132)		108208913	1.05816	5e-05	UDP-glucose:glycoprotein glucosyltransferase(LOC108208913)		108209304	-1.06706	5e-05	glucan endo-1,3-beta-glucosidase 14-like(LOC108209304)
108199929	1.43398	5e-05	cellulose synthase-like protein D3(LOC108199929)		108195923	1.32737	5e-05	probable glycosyltransferase At5g03795(LOC108195923)		21	108219294	2.27642	0.0067	calcium-dependent protein kinase 20(LOC108219294)		21	108202881	-2.49849	5e-05	respiratory burst oxidase homolog protein B-like(LOC108202881)		108196173	4.16203	5e-05	UDP-glycosyltransferase 74E1-like(LOC108196173)		108205259	-1.11349	5e-05	glucan endo-1,3-beta-glucosidase 4-like(LOC108205259)
108199929	1.43398	5e-05	cellulose synthase-like protein D3(LOC108199929)		108205524	2.80623	0.00115	probable glycosyltransferase At5g03795(LOC108205524)		22	108201870	1.47805	0.0002	calmodulin(LOC108201870)								108193170	3.18857	0.0066	UDP-glycosyltransferase 74G1-like(LOC108193170)		108222906	-1.10567	0.0001	glucomannan 4-beta-mannosyltransferase 1-like(LOC108222906)
108218934	2.18472	5e-05	cellulose synthase-like protein D3(LOC108218934)		108216236	4.55196	5e-05	probable glycosyltransferase At5g03795(LOC108216236)		23	108201870	1.47805	0.0002	calmodulin(LOC108201870)								108199730	1.30012	5e-05	UDP-glycosyltransferase 89B2-like(LOC108199730)		108222909	-1.10567	0.0001	glucomannan 4-beta-mannosyltransferase 1-like(LOC108222909)
108218934	2.18472	5e-05	cellulose synthase-like protein D3(LOC108218934)		108219705	-2.31562	0.00455	probable xyloglucan endotransglucosylase/hydrolase protein 32(LOC108219705)		24	108197721	3.7097	0.001	calmodulin-like protein 11(LOC108197721)								108215780	1.46498	5e-05	UDP-glycosyltransferase 91A1-like(LOC108215780)		108223203	-1.2066	0.00025	glucose-6-phosphate 1-dehydrogenase, chloroplastic-like(LOC108223203)
108227466	1.70845	5e-05	cellulose synthase-like protein D3(LOC108227466)		108196878	-4.0819	5e-05	probable xyloglucan endotransglucosylase/hydrolase protein 6(LOC108196878)		25	108220835	1.36686	5e-05	calmodulin-like protein 3(LOC108220835)								108215929	1.54284	5e-05	UDP-glycosyltransferase 91A1-like(LOC108215929)
108227466	1.70845	5e-05	cellulose synthase-like protein D3(LOC108227466)							26	108195267	4.88943	5e-05	calmodulin-like protein 8(LOC108195267)								108205157	1.48183	5e-05	UDP-N-acetylglucosamine diphosphorylase 1(LOC108205157)
108214332	1.09613	5e-05	formin-like protein 5(LOC108214332)							27	108209693	2.07803	5e-05	cannabidiolic acid synthase-like 1(LOC108209693)
108201691	1.88954	5e-05	galacturonosyltransferase 8-like(LOC108201691)							28	108227809	1.48389	0.00255	cinnamoyl-CoA reductase 1-like(LOC108227809)
108201691	1.88954	5e-05	galacturonosyltransferase 8-like(LOC108201691)							29	108214965	1.66655	5e-05	cyclic nucleotide-gated ion channel 1(LOC108214965)
108201691	1.88954	5e-05	galacturonosyltransferase 8-like(LOC108201691)							30	108224075	2.4855	0.0001	cytochrome P450 84A1-like(LOC108224075)
108200613	1.5803	5e-05	germin-like protein 5-1(LOC108200613)							31	108209804	1.39834	0.0002	cytochrome P450 98A2-like(LOC108209804)
108223619	2.93116	5e-05	pectin acetylesterase 8-like(LOC108223619)							32	108218704	2.15026	5e-05	endoplasmin homolog(LOC108218704)
108223619	2.93116	5e-05	pectin acetylesterase 8-like(LOC108223619)							33	108219006	1.21548	5e-05	heat shock protein 90-2-like(LOC108219006)
108224941	1.83691	0.003	pectin acetylesterase 9(LOC108224941)							34	108204882	1.1586	0.0014	LRR receptor-like serine/threonine-protein kinase ERECTA(LOC108204882)
108224941	1.83691	0.003	pectin acetylesterase 9(LOC108224941)							35	108224030	3.552	5e-05	mitogen-activated protein kinase 3-like(LOC108224030)
108227732	1.25429	5e-05	pectinesterase(LOC108227732)							36	108224030	3.552	5e-05	mitogen-activated protein kinase 3-like(LOC108224030)
108193704	3.39283	5e-05	pectinesterase/pectinesterase inhibitor PPE8B-like(LOC108193704)							37	108208700	2.55239	5e-05	mitogen-activated protein kinase homolog MMK2(LOC108208700)
108222961	2.81373	5e-05	pectinesterase-like(LOC108222961)							38	108208700	2.55239	5e-05	mitogen-activated protein kinase homolog MMK2(LOC108208700)
108214900	1.06662	5e-05	probable galacturonosyltransferase 14(LOC108214900)							39	108194334	1.30099	0.0002	nucleoside diphosphate kinase 1-like(LOC108194334)
108214900	1.06662	5e-05	probable galacturonosyltransferase 14(LOC108214900)							40	108202592	1.79678	5e-05	nucleoside diphosphate kinase 3-like(LOC108202592)
108214900	1.06662	5e-05	probable galacturonosyltransferase 14(LOC108214900)							41	108222872	1.1625	0.0014	pathogenesis-related genes transcriptional activator PTI6-like(LOC108222872)
108224887	1.82987	5e-05	probable galacturonosyltransferase 15(LOC108224887)							42	108216743	2.02008	5e-05	peroxidase 31-like(LOC108216743)
108224887	1.82987	5e-05	probable galacturonosyltransferase 15(LOC108224887)							43	108220364	2.25776	5e-05	peroxidase 3-like(LOC108220364)
108224887	1.82987	5e-05	probable galacturonosyltransferase 15(LOC108224887)							44	108224440	2.0901	0.00315	peroxidase 44(LOC108224440)
108209359	1.16931	5e-05	probable galacturonosyltransferase 6(LOC108209359)							45	108219003	1.07043	5e-05	peroxidase 63(LOC108219003)
108209359	1.16931	5e-05	probable galacturonosyltransferase 6(LOC108209359)							46	108194230	2.69614	0.00125	peroxidase N1-like(LOC108194230)
108209359	1.16931	5e-05	probable galacturonosyltransferase 6(LOC108209359)							47	108201603	2.25404	5e-05	peroxidase N1-like(LOC108201603)
108202887	2.0018	5e-05	probable polygalacturonase(LOC108202887)							48	108214674	3.15874	0.00695	peroxidase N1-like(LOC108214674)
108209188	2.69915	5e-05	probable polygalacturonase(LOC108209188)							49	108223317	1.36742	0.00095	phenylalanine ammonia-lyase 1(LOC108223317)
108209763	1.00248	5e-05	probable polygalacturonase(LOC108209763)							50	108217754	1.38527	0.00035	phenylalanine ammonia-lyase 3(LOC108217754)
108200367	1.4654	5e-05	probable xyloglucan endotransglucosylase/hydrolase protein 27(LOC108200367)							51	108195794	1.06256	5e-05	pleiotropic drug resistance protein 1-like(LOC108195794)
108200367	1.4654	5e-05	probable xyloglucan endotransglucosylase/hydrolase protein 27(LOC108200367)							52	108210224	2.2585	5e-05	pleiotropic drug resistance protein 1-like(LOC108210224)
108200367	1.4654	5e-05	probable xyloglucan endotransglucosylase/hydrolase protein 27(LOC108200367)							53	108216150	1.05664	0.0026	pleiotropic drug resistance protein 1-like(LOC108216150)
108200367	1.4654	5e-05	probable xyloglucan endotransglucosylase/hydrolase protein 27(LOC108200367)							54	108222829	1.10563	5e-05	pleiotropic drug resistance protein 1-like(LOC108222829)
108200367	1.4654	5e-05	probable xyloglucan endotransglucosylase/hydrolase protein 27(LOC108200367)							55	108225080	2.05973	5e-05	probable calcium-binding protein CML18(LOC108225080)
108200460	2.70032	5e-05	probable xyloglucan endotransglucosylase/hydrolase protein 30(LOC108200460)							56	108195460	2.04796	0.00045	probable calcium-binding protein CML23(LOC108195460)
108200460	2.70032	5e-05	probable xyloglucan endotransglucosylase/hydrolase protein 30(LOC108200460)							57	108195381	2.60365	0.00795	probable calcium-binding protein CML25(LOC108195381)
108200460	2.70032	5e-05	probable xyloglucan endotransglucosylase/hydrolase protein 30(LOC108200460)							58	108206815	1.97709	0.0043	probable calcium-binding protein CML30(LOC108206815)
108200460	2.70032	5e-05	probable xyloglucan endotransglucosylase/hydrolase protein 30(LOC108200460)							59	108206815	1.97709	0.0043	probable calcium-binding protein CML30(LOC108206815)
108200460	2.70032	5e-05	probable xyloglucan endotransglucosylase/hydrolase protein 30(LOC108200460)							60	108210400	1.71049	0.0037	probable calcium-binding protein CML41(LOC108210400)
108214929	2.01927	5e-05	probable xyloglucan endotransglucosylase/hydrolase protein 7(LOC108214929)							61	108211174	1.8339	5e-05	probable calcium-binding protein CML45(LOC108211174)
108214929	2.01927	5e-05	probable xyloglucan endotransglucosylase/hydrolase protein 7(LOC108214929)							62	108211174	1.8339	5e-05	probable calcium-binding protein CML45(LOC108211174)
108214929	2.01927	5e-05	probable xyloglucan endotransglucosylase/hydrolase protein 7(LOC108214929)							63	108218635	1.86098	0.00425	probable cinnamyl alcohol dehydrogenase 6(LOC108218635)
108214929	2.01927	5e-05	probable xyloglucan endotransglucosylase/hydrolase protein 7(LOC108214929)							64	108192340	1.197	0.0004	probable copper-transporting ATPase HMA5(LOC108192340)
108214929	2.01927	5e-05	probable xyloglucan endotransglucosylase/hydrolase protein 7(LOC108214929)							65	108215250	1.10002	0.00105	probable protein phosphatase 2C 50(LOC108215250)
108202975	1.12973	5e-05	probable xyloglucan endotransglucosylase/hydrolase protein B(LOC108202975)							66	108204915	1.62972	5e-05	probable WRKY transcription factor 33(LOC108204915)
108202975	1.12973	5e-05	probable xyloglucan endotransglucosylase/hydrolase protein B(LOC108202975)							67	108204915	1.62972	5e-05	probable WRKY transcription factor 33(LOC108204915)
108202975	1.12973	5e-05	probable xyloglucan endotransglucosylase/hydrolase protein B(LOC108202975)							68	108219317	1.18858	5e-05	probable WRKY transcription factor 33(LOC108219317)
108202975	1.12973	5e-05	probable xyloglucan endotransglucosylase/hydrolase protein B(LOC108202975)							69	108219317	1.18858	5e-05	probable WRKY transcription factor 33(LOC108219317)
108202975	1.12973	5e-05	probable xyloglucan endotransglucosylase/hydrolase protein B(LOC108202975)							70	108193174	2.21325	5e-05	protein EDS1-like(LOC108193174)
108193892	2.05599	0.0008	protein ALTERED XYLOGLUCAN 4(LOC108193892)							71	108200052	1.12766	5e-05	protein phosphatase 2C 37(LOC108200052)
108199956	3.0415	5e-05	uncharacterized LOC108199956(LOC108199956)							72	108205865	1.39299	5e-05	PTI1-like tyrosine-protein kinase 3(LOC108205865)
108217608	2.04264	5e-05	xyloglucan endotransglucosylase/hydrolase 2-like(LOC108217608)							73	108209733	3.91341	5e-05	respiratory burst oxidase homolog protein A(LOC108209733)
108217608	2.04264	5e-05	xyloglucan endotransglucosylase/hydrolase 2-like(LOC108217608)							74	108209733	3.91341	5e-05	respiratory burst oxidase homolog protein A(LOC108209733)
108217608	2.04264	5e-05	xyloglucan endotransglucosylase/hydrolase 2-like(LOC108217608)							75	108222820	1.05728	5e-05	respiratory burst oxidase homolog protein C-like(LOC108222820)
108217608	2.04264	5e-05	xyloglucan endotransglucosylase/hydrolase 2-like(LOC108217608)							76	108222820	1.05728	5e-05	respiratory burst oxidase homolog protein C-like(LOC108222820)
108217608	2.04264	5e-05	xyloglucan endotransglucosylase/hydrolase 2-like(LOC108217608)							77	108193708	6.29783	0.00045	RPM1-interacting protein 4-like(LOC108193708)
108217615	2.04264	5e-05	xyloglucan endotransglucosylase/hydrolase 2-like(LOC108217615)							78	108211586	1.37178	0.00455	serine/threonine-protein kinase OXI1(LOC108211586)
108217615	2.04264	5e-05	xyloglucan endotransglucosylase/hydrolase 2-like(LOC108217615)							79	108196266	1.0178	5e-05	serine/threonine-protein kinase PBS1-like(LOC108196266)
108217615	2.04264	5e-05	xyloglucan endotransglucosylase/hydrolase 2-like(LOC108217615)							80	108224679	1.07944	5e-05	serine/threonine-protein kinase SAPK1-like(LOC108224679)
108217615	2.04264	5e-05	xyloglucan endotransglucosylase/hydrolase 2-like(LOC108217615)							81	108223171	1.19292	5e-05	shikimate O-hydroxycinnamoyltransferase(LOC108223171)
108217615	2.04264	5e-05	xyloglucan endotransglucosylase/hydrolase 2-like(LOC108217615)							82	108223289	1.27773	5e-05	trans-cinnamate 4-monooxygenase(LOC108223289)
108217616	2.04264	5e-05	xyloglucan endotransglucosylase/hydrolase 2-like(LOC108217616)							83	108193353	3.06504	0.0028	vinorine synthase-like(LOC108193353)
108217616	2.04264	5e-05	xyloglucan endotransglucosylase/hydrolase 2-like(LOC108217616)							84	108206592	1.38446	0.0002	WRKY transcription factor 22-like(LOC108206592)
108217616	2.04264	5e-05	xyloglucan endotransglucosylase/hydrolase 2-like(LOC108217616)							85	108206592	1.38446	0.0002	WRKY transcription factor 22-like(LOC108206592)
108217616	2.04264	5e-05	xyloglucan endotransglucosylase/hydrolase 2-like(LOC108217616)							86	108224030	3.552	5e-05	mitogen-activated protein kinase 3-like(LOC108224030)
108217616	2.04264	5e-05	xyloglucan endotransglucosylase/hydrolase 2-like(LOC108217616)							87	108196347	1.01463	5e-05	mitogen-activated protein kinase 9-like(LOC108196347)
108217609	2.04264	5e-05	xyloglucan endotransglucosylase/hydrolase protein 15-like(LOC108217609)							88	108208700	2.55239	5e-05	mitogen-activated protein kinase homolog MMK2(LOC108208700)
108217609	2.04264	5e-05	xyloglucan endotransglucosylase/hydrolase protein 15-like(LOC108217609)							89	108219746	1.15816	0.00015	mitogen-activated protein kinase homolog NTF6(LOC108219746)
108217609	2.04264	5e-05	xyloglucan endotransglucosylase/hydrolase protein 15-like(LOC108217609)							90	108225080	2.05973	5e-05	probable calcium-binding protein CML18(LOC108225080)
108217609	2.04264	5e-05	xyloglucan endotransglucosylase/hydrolase protein 15-like(LOC108217609)							91	108195460	2.04796	0.00045	probable calcium-binding protein CML23(LOC108195460)
108217609	2.04264	5e-05	xyloglucan endotransglucosylase/hydrolase protein 15-like(LOC108217609)							92	108195381	2.60365	0.00795	probable calcium-binding protein CML25(LOC108195381)
108215374	1.23294	0.0009	xyloglucan endotransglucosylase/hydrolase protein 9-like(LOC108215374)							93	108206815	1.97709	0.0043	probable calcium-binding protein CML30(LOC108206815)
108215374	1.23294	0.0009	xyloglucan endotransglucosylase/hydrolase protein 9-like(LOC108215374)							94	108210400	1.71049	0.0037	probable calcium-binding protein CML41(LOC108210400)
108215374	1.23294	0.0009	xyloglucan endotransglucosylase/hydrolase protein 9-like(LOC108215374)							95	108211174	1.8339	5e-05	probable calcium-binding protein CML45(LOC108211174)
108215374	1.23294	0.0009	xyloglucan endotransglucosylase/hydrolase protein 9-like(LOC108215374)							96	108223253	1.43992	5e-05	calcium uniporter protein 6, mitochondrial-like(LOC108223253)
108215374	1.23294	0.0009	xyloglucan endotransglucosylase/hydrolase protein 9-like(LOC108215374)							97	108192744	1.63504	5e-05	calcium-binding allergen Ole e 8-like(LOC108192744)
108228029	1.177	5e-05	xyloglucan endotransglucosylase/hydrolase protein 9-like(LOC108228029)							98	108211677	1.37326	5e-05	calcium-binding protein CML24-like(LOC108211677)
108228029	1.177	5e-05	xyloglucan endotransglucosylase/hydrolase protein 9-like(LOC108228029)							99	108219294	2.27642	0.0067	calcium-dependent protein kinase 20(LOC108219294)
108228029	1.177	5e-05	xyloglucan endotransglucosylase/hydrolase protein 9-like(LOC108228029)							100	108193809	3.80596	5e-05	calcium-transporting ATPase 12, plasma membrane-type-like(LOC108193809)
108228029	1.177	5e-05	xyloglucan endotransglucosylase/hydrolase protein 9-like(LOC108228029)							101	108223191	1.00393	5e-05	calcium-transporting ATPase 4, endoplasmic reticulum-type(LOC108223191)
108228029	1.177	5e-05	xyloglucan endotransglucosylase/hydrolase protein 9-like(LOC108228029)							102	108227373	1.25381	5e-05	calcium-transporting ATPase 4, plasma membrane-type-like(LOC108227373)
108208915	1.75051	5e-05	endoglucanase 6(LOC108208915)							103	108218986	1.71821	5e-05	calcium-transporting ATPase 9, plasma membrane-type-like(LOC108218986)
108206911	2.36686	5e-05	endoglucanase E1-like(LOC108206911)							104	108220536	1.83083	0.0007	probable WRKY transcription factor 11(LOC108220536)
108200606	1.15451	0.00035	caffeoyl-CoA O-methyltransferase-like(LOC108200606)							105	108215357	1.11595	5e-05	probable WRKY transcription factor 15(LOC108215357)
108201691	1.88954	5e-05	galacturonosyltransferase 8-like(LOC108201691)							106	108216263	2.00166	5e-05	probable WRKY transcription factor 17(LOC108216263)
108196173	4.16203	5e-05	UDP-glycosyltransferase 74E1-like(LOC108196173)							107	108205907	1.06564	0.00015	probable WRKY transcription factor 3(LOC108205907)
108193170	3.18857	0.0066	UDP-glycosyltransferase 74G1-like(LOC108193170)							108	108205774	1.94299	5e-05	probable WRKY transcription factor 30(LOC108205774)
108199730	1.30012	5e-05	UDP-glycosyltransferase 89B2-like(LOC108199730)							109	108206785	1.02813	0.00015	probable WRKY transcription factor 30(LOC108206785)
108215780	1.46498	5e-05	UDP-glycosyltransferase 91A1-like(LOC108215780)							110	108205320	4.1119	0.00015	probable WRKY transcription factor 31(LOC108205320)
108215929	1.54284	5e-05	UDP-glycosyltransferase 91A1-like(LOC108215929)							111	108220707	2.74142	0.00315	probable WRKY transcription factor 40(LOC108220707)
										112	108197802	1.84773	5e-05	probable WRKY transcription factor 48(LOC108197802)
										113	108200883	1.86025	5e-05	probable WRKY transcription factor 48(LOC108200883)
										114	108197514	2.02883	5e-05	probable WRKY transcription factor 53(LOC108197514)
										115	108209169	2.07539	5e-05	probable WRKY transcription factor 53(LOC108209169)
										116	108213109	2.61069	0.0002	probable WRKY transcription factor 53(LOC108213109)
										117	108206893	2.80754	0.00195	probable WRKY transcription factor 71(LOC108206893)

## Sheet: Tables S11-S12
Table S11: AT orthology search for Upregulated DEGS in Eastern cultivar and identification of Common genes from Zhang et al., 2019					TableS12: GRN analysis for 89 Vascular cambium regulatory genes upregulated in Eastern cultivar in comparison to AT orthology (Zhang et al., 2019)
Carrot Upregulated DEGs in Asiatic Cultivar	Upregulated genes of Eastern cultivars with AT Id	1,222 AT genes for Vascular Cambium Zhang et al., 2019	Upregulated in Eastern commonn with AT cambium regulatory genes		S. NO	Query genes for String_Upregulated in Eastern cultivar	StringId	PreferredName	Annotation
108228180	AT3G15260	AT1G01120	AT4G33300		1	AT4G33300	3702.AT4G33300.2	ADR1-L1	Probable disease resistance protein At4g33300; Probable disease resistance protein
108228128	AT1G06290	AT1G01170	AT4G03210		2	AT4G03210	3702.AT4G03210.1	XTH9	Encodes a member of xyloglucan endotransglucosylase/hydrolases (XTHs) that catalyze the cleavage and molecular grafting of xyloglucan chains function in loosening and rearrangement of the cell wall. Gene is expressed in shoot apex region, flower buds, flower stalks and internodes bearing flowers; Belongs to the glycosyl hydrolase 16 family. XTH group 1 subfamily
108228128	AT1G06310	AT1G01200	AT4G25470		3	AT4G25470	3702.AT4G25470.1	CBF2	Dehydration-responsive element-binding protein 1C; Encodes a member of the DREB subfamily A-1 of ERF/AP2 transcription factor family (CBF2). The protein contains one AP2 domain. There are six members in this subfamily, including CBF1, CBF2, and CBF3. This gene is involved in response to low temperature, abscisic acid, and circadian rhythm. Overexpressing this gene leads to increased freeze tolera…
108228075	AT1G33560	AT1G01320	AT4G25490		4	AT4G25490	3702.AT4G25490.1	CBF1	Dehydration-responsive element-binding protein 1B; Transcriptional activator that binds to the DRE/CRT regulatory element and induces COR (cold-regulated) gene expression increasing plant freezing tolerance. It encodes a member of the DREB subfamily A-1 of ERF/AP2 transcription factor family (CBF1). The protein contains one AP2 domain. There are six members in this subfamily, including CBF1, CBF2…
108228075	AT4G33300	AT1G01470	AT3G11840		5	AT3G11840	3702.AT3G11840.1	PUB24	E3 ubiquitin-protein ligase PUB24; E3 ubiquitin-protein ligase that acts as negative regulator of the immunity triggered by the pathogen-associated molecular patterns (PAMPs), in association with PUB22 and PUB23
108228075	AT5G04720	AT1G01480	AT1G49720		6	AT1G49720	3702.AT1G49720.2	ABF1	Abscisic acid responsive element-binding factor 1; Identified as a protein that binds to abscisic acid response elements. May mediate transcriptional regulation of ABA responses; Belongs to the bZIP family. ABI5 subfamily
108228075	AT5G47280	AT1G01640	AT1G49450		7	AT1G49450	3702.AT1G49450.1	AT1G49450	Transducin/WD40 repeat-like superfamily protein; Contains the following InterPro domains: WD40 repeat 2 (InterPro:IPR019782), WD40 repeat-like-containing domain (InterPro:IPR011046), WD40-repeat-containing domain (InterPro:IPR017986), WD40/YVTN repeat-like-containing domain (InterPro:IPR015943), WD40 repeat (InterPro:IPR001680), WD40 repeat, subgroup (InterPro:IPR019781), G-protein beta WD-40 rep…
108228040	AT5G64300	AT1G01970	AT4G25470		8	AT4G25470	3702.AT4G25470.1	CBF2	Dehydration-responsive element-binding protein 1C; Encodes a member of the DREB subfamily A-1 of ERF/AP2 transcription factor family (CBF2). The protein contains one AP2 domain. There are six members in this subfamily, including CBF1, CBF2, and CBF3. This gene is involved in response to low temperature, abscisic acid, and circadian rhythm. Overexpressing this gene leads to increased freeze tolera…
108228029	AT4G03210	AT1G02020	AT4G25490		9	AT4G25490	3702.AT4G25490.1	CBF1	Dehydration-responsive element-binding protein 1B; Transcriptional activator that binds to the DRE/CRT regulatory element and induces COR (cold-regulated) gene expression increasing plant freezing tolerance. It encodes a member of the DREB subfamily A-1 of ERF/AP2 transcription factor family (CBF1). The protein contains one AP2 domain. There are six members in this subfamily, including CBF1, CBF2…
108228022	AT1G54130	AT1G02300	AT2G35930		10	AT2G35930	3702.AT2G35930.1	PUB23	E3 ubiquitin-protein ligase PUB23; E3 ubiquitin-protein ligase that negatively regulates water stress response. May control in coordination with PUB23 a drought signaling pathway by ubiquitinating cytosolic RPN12a. Acts as negative regulator of the immunity triggered by the pathogen- associated molecular patterns (PAMPs), in association with PUB22 and PUB24
108228022	AT3G14050	AT1G02400	AT1G01200		11	AT1G01200	3702.AT1G01200.1	RABA3	Ras-related protein RABA3; Intracellular vesicle trafficking and protein transport
108227999	AT5G24750	AT1G02450	AT3G15210		12	AT3G15210	3702.AT3G15210.1	ERF4	Ethylene responsive element binding factor 4; Encodes a member of the ERF (ethylene response factor) subfamily B-1 of ERF/AP2 transcription factor family (ATERF-4). The protein contains one AP2 domain. Acts as a negative regulator of JA-responsive defense gene expression and resistance to the necrotrophic fungal pathogen Fusarium oxysporum and antagonizes JA inhibition of root elongation
108227965	AT2G45290	AT1G02475	AT3G59080		13	AT3G59080	3702.AT3G59080.1	AT3G59080	Eukaryotic aspartyl protease family protein; Its function is described as DNA binding, aspartic-type endopeptidase activity; Involved in proteolysis; Located in endomembrane system; Expressed in 21 plant structures; Expressed during 11 growth stages; Contains the following InterPro domains: Peptidase aspartic (InterPro:IPR021109), Peptidase aspartic, catalytic (InterPro:IPR009007), Peptidase A1 (…
108227965	AT3G60750	AT1G02730	AT2G35930		14	AT2G35930	3702.AT2G35930.1	PUB23	E3 ubiquitin-protein ligase PUB23; E3 ubiquitin-protein ligase that negatively regulates water stress response. May control in coordination with PUB23 a drought signaling pathway by ubiquitinating cytosolic RPN12a. Acts as negative regulator of the immunity triggered by the pathogen- associated molecular patterns (PAMPs), in association with PUB22 and PUB24
108227942	AT1G34220	AT1G02860	AT5G05180		15	AT5G05180	3702.AT5G05180.1	AT5G05180	Myosin heavy chain, striated protein; Unknown protein; BEST Arabidopsis thaliana protein match is: unknown protein (TAIR:AT3G10880.1); Has 1807 Blast hits to 1807 proteins in 277 species: Archae - 0; Bacteria - 0; Metazoa - 736; Fungi - 347; Plants - 385; Viruses - 0; Other Eukaryotes - 339 (source: NCBI BLink)
108227861	AT1G36730	AT1G03600	AT4G24780		16	AT4G24780	3702.AT4G24780.1	AT4G24780	Pectin lyase-like superfamily protein; Its function is described as lyase activity, pectate lyase activity; Involved in biological_process unknown; Located in membrane; Expressed in 23 plant structures; Expressed during 13 growth stages; Contains the following InterPro domains: Pectin lyase fold/virulence factor (InterPro:IPR011050), AmbAllergen (InterPro:IPR018082), Pectate lyase/Amb allergen (I…
108227861	AT1G77840	AT1G03620	AT5G61210		17	AT5G61210	3702.AT5G61210.1	SNAP33	Soluble N-ethylmaleimide-sensitive factor adaptor protein 33; t-SNARE involved in diverse vesicle trafficking and membrane fusion processes, including cell plate formation. May function in the secretory pathway
108227853	AT3G56370	AT1G03630	AT3G12700		18	AT3G12700	3702.AT3G12700.1	NANA	Eukaryotic aspartyl protease family protein; Aspartic proteinase that can use azocasein as substrate and regulates endogenous sugar levels (e.g. sucrose, glucose and fructose) by modulating starch accumulation and remobilization. Involved in the maintenance of the shoot apical meristem (SAM). Influences general morphology and development
108227783	AT1G64760	AT1G03820	AT4G03070		19	AT4G03070	3702.AT4G03070.1	AOP1	2-oxoglutarate (2OG) and Fe(II)-dependent oxygenase superfamily protein; Encodes a possible 2-oxoglutarate-dependent dioxygenase that is involved in glucosinolate biosynthesis. The gene is expressed in all ecotypes examined but the enzymatic activity has not been determined experimentally. In Col, there is one copy of this gene (aka AOP1.1) but Ler contains two copies, AOP1.1 and a tightly linked…
108227783	AT2G19440	AT1G04240	AT3G62150		20	AT3G62150	3702.AT3G62150.1	ABCB21	ABC transporter B family member 21; P-glycoprotein 21 (PGP21); Its function is described as ATPase activity, coupled to transmembrane movement of substances; Involved in transport, transmembrane transport; Located in plasma membrane; Expressed in 14 plant structures; Expressed during 8 growth stages; Contains the following InterPro domains: ATPase, AAA+ type, core (InterPro:IPR003593), ABC transp…
108227732	AT1G53830	AT1G04420	AT4G25470		21	AT4G25470	3702.AT4G25470.1	CBF2	Dehydration-responsive element-binding protein 1C; Encodes a member of the DREB subfamily A-1 of ERF/AP2 transcription factor family (CBF2). The protein contains one AP2 domain. There are six members in this subfamily, including CBF1, CBF2, and CBF3. This gene is involved in response to low temperature, abscisic acid, and circadian rhythm. Overexpressing this gene leads to increased freeze tolera…
108227732	AT3G14310	AT1G04550	AT4G25490		22	AT4G25490	3702.AT4G25490.1	CBF1	Dehydration-responsive element-binding protein 1B; Transcriptional activator that binds to the DRE/CRT regulatory element and induces COR (cold-regulated) gene expression increasing plant freezing tolerance. It encodes a member of the DREB subfamily A-1 of ERF/AP2 transcription factor family (CBF1). The protein contains one AP2 domain. There are six members in this subfamily, including CBF1, CBF2…
108227677	AT4G24480	AT1G05190	AT3G23250		23	AT3G23250	3702.AT3G23250.1	MYB15	Transcription factor MYB15; Transcription factor involved in cold-regulation of CBF genes and in the development of freezing tolerance. May be part of a complex network of transcription factors controlling the expression of CBF genes and other genes in response to cold stress. Binds to the MYB recognition sequences in the promoters of CBF1, CBF2 and CBF3 genes. Involved in drought and salt tolera…
108227657	AT3G09560	AT1G05400	AT5G58200		24	AT5G58200	3702.AT5G58200.2	AT5G58200	Calcineurin-like metallo-phosphoesterase superfamily protein; Its function is described as hydrolase activity; Involved in biological_process unknown; Located in cellular_component unknown; Expressed in 23 plant structures; Expressed during 14 growth stages; Contains the following InterPro domains: Metallophosphoesterase (InterPro:IPR004843)
108227629	AT3G14240	AT1G05460	AT1G07090		25	AT1G07090	3702.AT1G07090.1	LSH6	Protein LIGHT-DEPENDENT SHORT HYPOCOTYLS 6; Probable transcription regulator that acts as a developmental regulator by promoting cell growth in response to light
108227578	AT4G10380	AT1G05575	AT2G28120		26	AT2G28120	3702.AT2G28120.1	AT2G28120	Major facilitator superfamily protein; Involved in N-terminal protein myristoylation, transmembrane transport; Located in plasma membrane; Expressed in 11 plant structures; Expressed during 6 growth stages; Contains the following InterPro domains: Nodulin-like (InterPro:IPR010658), Major facilitator superfamily MFS-1 (InterPro:IPR011701), Major facilitator superfamily, general substrate transport…
108227510	AT3G43800	AT1G05600	AT2G26380		27	AT2G26380	3702.AT2G26380.1	AT2G26380	Leucine-rich repeat (LRR) family protein; Involved in signal transduction, defense response; Located in endomembrane system; Expressed in hypocotyl, root; Contains the following InterPro domains: Leucine-rich repeat-containing N-terminal domain, type 2 (InterPro:IPR013210), Leucine-rich repeat (InterPro:IPR001611); BEST Arabidopsis thaliana protein match is: Leucine-rich repeat (LRR) family prote…
108227475	AT2G41380	AT1G05710	AT5G49630		28	AT5G49630	3702.AT5G49630.1	AAP6	Amino acid permease 6; Amino acid-proton symporter. Stereospecific transporter with a broad specificity for tryptophan, proline, and neutral and acidic amino acids. Have an affinity for aspartate in a physiological range. Involved in the uptake of amino acids diffusing out of the xylem tracheids into the xylem parenchyma
108227466	AT3G03050	AT1G06420	AT2G17040		29	AT2G17040	3702.AT2G17040.1	NAC036	NAC domain containing protein 36; Member of the NAC transcription factor family and more specifically, the ONAC022 subfamily. Involved in leaf and inflorescence stem morphogenesis
108227466	AT5G16910	AT1G06450	AT5G17980		30	AT5G17980	3702.AT5G17980.1	AT5G17980	C2 calcium/lipid-binding plant phosphoribosyltransferase family protein; Located in endoplasmic reticulum, plasma membrane; Expressed in 18 plant structures; Expressed during 7 growth stages; Contains the following InterPro domains: C2 membrane targeting protein (InterPro:IPR018029), C2 calcium/lipid-binding domain, CaLB (InterPro:IPR008973), Phosphoribosyltransferase C-terminal (InterPro:IPR0135…
108227400	AT3G57520	AT1G06520	AT1G66350		31	AT1G66350	3702.AT1G66350.1	RGL1	DELLA protein RGL1; Probable transcriptional regulator that acts as a repressor of the gibberellin (GA) signaling pathway. No effect of the BOI proteins on its stability. Probably acts by participating in large multiprotein complexes that repress transcription of GA- inducible genes. Has overlapping but distinct roles in GA signaling compared to RGA and GAI. Regulates the floral development. May …
108227373	AT2G41560	AT1G06640	AT4G03210		32	AT4G03210	3702.AT4G03210.1	XTH9	Encodes a member of xyloglucan endotransglucosylase/hydrolases (XTHs) that catalyze the cleavage and molecular grafting of xyloglucan chains function in loosening and rearrangement of the cell wall. Gene is expressed in shoot apex region, flower buds, flower stalks and internodes bearing flowers; Belongs to the glycosyl hydrolase 16 family. XTH group 1 subfamily
108227373	AT3G57330	AT1G07000	AT4G33220		33	AT4G33220	3702.AT4G33220.1	PME44	Probable pectinesterase/pectinesterase inhibitor 44; Acts in the modification of cell walls via demethylesterification of cell wall pectin; In the C-terminal section; belongs to the pectinesterase family
108227306	AT1G45145	AT1G07090	AT1G48450		34	AT1G48450	3702.AT1G48450.1	AT1G48450	Alanine-tRNA ligase, putative (DUF760); Protein of unknown function (DUF760); Its function is described as molecular_function unknown; Involved in biological_process unknown; Located in chloroplast; Expressed in 24 plant structures; Expressed during 15 growth stages; Contains the following InterPro domains: Protein of unknown function DUF760 (InterPro:IPR008479); BEST Arabidopsis thaliana protein…
108227306	AT5G42980	AT1G07150	AT4G37800		35	AT4G37800	3702.AT4G37800.1	XTH7	Probable xyloglucan endotransglucosylase/hydrolase protein 7; Catalyzes xyloglucan endohydrolysis (XEH) and/or endotransglycosylation (XET). Cleaves and religates xyloglucan polymers, an essential constituent of the primary cell wall, and thereby participates in cell wall construction of growing tissues (By similarity); Belongs to the glycosyl hydrolase 16 family. XTH group 1 subfamily
108227289	AT5G06550	AT1G07430	AT3G07540		36	AT3G07540	3702.AT3G07540.1	AT3G07540	Actin-binding FH2 (formin homology 2) family protein; Might be involved in the organization and polarity of the actin cytoskeleton
108227288	AT5G06530	AT1G07880	AT2G46680		37	AT2G46680	3702.AT2G46680.1	ATHB-7	Homeobox-leucine zipper protein ATHB-7; Encodes a putative transcription factor that contains a homeodomain closely linked to a leucine zipper motif. Transcript is detected in all tissues examined. Is transcriptionally regulated in an ABA-dependent manner and may act in a signal transduction pathway which mediates a drought response
108227287	AT2G07360	AT1G07900	AT3G61890		38	AT3G61890	3702.AT3G61890.1	HB-12	Encodes a homeodomain leucine zipper class I (HD-Zip I) protein. Loss of function mutant has abnormally shaped leaves and stems
108227284	AT4G25470	AT1G08210	AT5G17350		39	AT5G17350	3702.AT5G17350.1	AT5G17350	Uncharacterized protein At5g17350; Unknown protein; Its function is described as molecular_function unknown; Involved in N-terminal protein myristoylation; Located in cellular_component unknown; Expressed in 15 plant structures; Expressed during 8 growth stages; BEST Arabidopsis thaliana protein match is: unknown protein (TAIR:AT3G03280.1); Has 1807 Blast hits to 1807 proteins in 277 species: Arc…
108227284	AT4G25480	AT1G08380	AT4G32800		40	AT4G32800	3702.AT4G32800.1	AT4G32800	Ethylene-responsive transcription factor ERF043; Probably acts as a transcriptional activator. Binds to the GCC-box pathogenesis-related promoter element. May be involved in the regulation of gene expression by stress factors and by components of stress signal transduction pathways (By similarity)
108227284	AT4G25490	AT1G08940	AT1G78780		41	AT1G78780	3702.AT1G78780.2	AT1G78780	Pathogenesis-related family protein; Has 201 Blast hits to 200 proteins in 70 species: Archae - 0; Bacteria - 51; Metazoa - 15; Fungi - 40; Plants - 93; Viruses - 0; Other Eukaryotes - 2 (source: NCBI BLink)
108227284	AT5G51990	AT1G08980	AT1G02860		42	AT1G02860	3702.AT1G02860.1	NLA	SPX (SYG1/Pho81/XPR1) domain-containing protein; Mediates E2-dependent protein ubiquitination. Plays a role in salicylic acid-mediated negative feedback regulation of salicylic acid (SA) accumulation. May be involved in the overall regulation of SA, benzoic acid and phenylpropanoid biosynthesis. Controls the adaptability to nitrogen limitation by channeling the phenylpropanoid metabolic flux to t…
108227222	AT1G19025	AT1G09310	AT2G31980		43	AT2G31980	3702.AT2G31980.1	CYS2	Cysteine proteinase inhibitor 2; Specific inhibitor of cysteine proteinases. Probably involved in the regulation of endogenous processes and in defense against pests and pathogens (By similarity)
108227188	AT4G12070	AT1G09340	AT1G64890		44	AT1G64890	3702.AT1G64890.1	AT1G64890	Probable folate-biopterin transporter 7; Could mediate folate transport
108227151	AT5G64420	AT1G09415	AT1G14240		45	AT1G14240	3702.AT1G14240.2	AT1G14240	GDA1/CD39 nucleoside phosphatase family protein; Catalyzes the hydrolysis of phosphoanhydride bonds of nucleoside tri- and di-phosphates
108227096	AT1G51340	AT1G09570	AT3G62150		46	AT3G62150	3702.AT3G62150.1	ABCB21	ABC transporter B family member 21; P-glycoprotein 21 (PGP21); Its function is described as ATPase activity, coupled to transmembrane movement of substances; Involved in transport, transmembrane transport; Located in plasma membrane; Expressed in 14 plant structures; Expressed during 8 growth stages; Contains the following InterPro domains: ATPase, AAA+ type, core (InterPro:IPR003593), ABC transp…
108227033	AT3G21070	AT1G09910	AT2G46400		47	AT2G46400	3702.AT2G46400.1	WRKY46	Probable WRKY transcription factor 46; Transcription factor involved in the regulation of osmotic stress responses and stomatal movement. Interacts specifically with the W box (5'-(T)TGAC[CT]-3'), a frequently occurring elicitor-responsive cis-acting element (By similarity)
108226710	AT5G40382	AT1G09950	AT1G09310		48	AT1G09310	3702.AT1G09310.1	AT1G09310	Protein of unknown function, DUF538; Involved in biological_process unknown; Located in apoplast; Expressed in 22 plant structures; Expressed during 14 growth stages; Contains the following InterPro domains: Protein of unknown function DUF538 (InterPro:IPR007493); BEST Arabidopsis thaliana protein match is: Protein of unknown function, DUF538 (TAIR:AT1G56580.1); Has 409 Blast hits to 409 proteins…
108226566	AT5G52870	AT1G10650	AT1G56580		49	AT1G56580	3702.AT1G56580.1	SVB	Protein of unknown function, DUF538; Encodes SMALLER WITH VARIABLE BRANCHES (SVB), a protein with a conserved domain of unknown function (DUF538). The trichomes of the SVB mutants are smaller and exhibit branches of variable length and number
108226557	AT4G28000	AT1G11120	AT4G16820		50	AT4G16820	3702.AT4G16820.1	At4g16820	alpha/beta-Hydrolases superfamily protein; Acylhydrolase that catalyzes the hydrolysis of phosphatidylcholine at the sn-1 position. Has a strong galactolipase activity toward digalactosyldiacylglycerol (DGDG). Hydrolyzes triacylglycerol (TAG), but has a low activity toward phosphatidylcholine (PC) and monogalactosyldiacylglycerol (MGDG)
108226557	AT5G52882	AT1G11210	AT2G17220		51	AT2G17220	3702.AT2G17220.1	Kin3	Probable serine/threonine-protein kinase PIX13; May be involved in plant defense signaling
108226295	AT3G22850	AT1G11280	AT2G28510		52	AT2G28510	3702.AT2G28510.1	AT2G28510	Dof-type zinc finger DNA-binding family protein; Transcription factor that binds specifically to a 5'- AA[AG]G-3' consensus core sequence
108226295	AT5G43830	AT1G11330	AT2G46400		53	AT2G46400	3702.AT2G46400.1	WRKY46	Probable WRKY transcription factor 46; Transcription factor involved in the regulation of osmotic stress responses and stomatal movement. Interacts specifically with the W box (5'-(T)TGAC[CT]-3'), a frequently occurring elicitor-responsive cis-acting element (By similarity)
108226262	AT3G11840	AT1G11420	AT5G48800		54	AT5G48800	3702.AT5G48800.1	AT5G48800	BTB/POZ domain-containing protein At5g48800; May act as a substrate-specific adapter of an E3 ubiquitin-protein ligase complex (CUL3-RBX1-BTB) which mediates the ubiquitination and subsequent proteasomal degradation of target proteins; Belongs to the NPH3 family
108226237	AT3G22550	AT1G11580	AT1G29980		55	AT1G29980	3702.AT1G29980.1	AT1G29980	Protein of unknown function, DUF642; Involved in biological_process unknown; Located in plasma membrane, anchored to membrane; Expressed in 24 plant structures; Expressed during 13 growth stages; Contains the following InterPro domains: Protein of unknown function DUF642 (InterPro:IPR006946), Galactose-binding domain-like (InterPro:IPR008979); BEST Arabidopsis thaliana protein match is: Protein o…
108225797	AT1G49620	AT1G11840	AT2G34510		56	AT2G34510	3702.AT2G34510.1	AT2G34510	Protein of unknown function, DUF642; Its function is described as molecular_function unknown; Involved in biological_process unknown; Located in anchored to membrane; Expressed in 20 plant structures; Expressed during 14 growth stages; Contains the following InterPro domains: Protein of unknown function DUF642 (InterPro:IPR006946), Galactose-binding domain-like (InterPro:IPR008979); BEST Arabidop…
108225797	AT3G19150	AT1G11950	AT3G62150		57	AT3G62150	3702.AT3G62150.1	ABCB21	ABC transporter B family member 21; P-glycoprotein 21 (PGP21); Its function is described as ATPase activity, coupled to transmembrane movement of substances; Involved in transport, transmembrane transport; Located in plasma membrane; Expressed in 14 plant structures; Expressed during 8 growth stages; Contains the following InterPro domains: ATPase, AAA+ type, core (InterPro:IPR003593), ABC transp…
108225778	AT4G34150	AT1G12250	AT2G35155		58	AT2G35155	3702.AT2G35155.1	AT2G35155	Uncharacterized protein At2g35155; Trypsin family protein; Its function is described as catalytic activity; Involved in biological_process unknown; Located in cellular_component unknown; Expressed in 22 plant structures; Expressed during 13 growth stages; Contains the following InterPro domains: Serine/cysteine peptidase, trypsin-like (InterPro:IPR009003); BEST Arabidopsis thaliana protein match …
108225748	AT1G49780	AT1G12330	AT2G35155		59	AT2G35155	3702.AT2G35155.1	AT2G35155	Uncharacterized protein At2g35155; Trypsin family protein; Its function is described as catalytic activity; Involved in biological_process unknown; Located in cellular_component unknown; Expressed in 22 plant structures; Expressed during 13 growth stages; Contains the following InterPro domains: Serine/cysteine peptidase, trypsin-like (InterPro:IPR009003); BEST Arabidopsis thaliana protein match …
108225748	AT3G19380	AT1G12430	AT1G26150		60	AT1G26150	3702.AT1G26150.1	PERK10	Proline-rich receptor-like protein kinase PERK10; Could be involved in the negative regulation of root growth
108225747	AT1G49820	AT1G12610	AT4G33010		61	AT4G33010	3702.AT4G33010.1	GLDP1	Glycine dehydrogenase (decarboxylating) 1, mitochondrial; The glycine decarboxylase (GDC) or glycine cleavage system catalyzes the degradation of glycine. The P protein binds the alpha-amino group of glycine through its pyridoxal phosphate cofactor; CO(2) is released and the remaining methylamine moiety is then transferred to the lipoamide cofactor of the H protein (By similarity)
108225746	AT1G49720	AT1G12780	AT1G09570		62	AT1G09570	3702.AT1G09570.1	PHYA	Phytochrome A; Regulatory photoreceptor which exists in two forms that are reversibly interconvertible by light: the Pr form that absorbs maximally in the red region of the spectrum and the Pfr form that absorbs maximally in the far-red region. Photoconversion of Pr to Pfr induces an array of morphogenetic responses, whereas reconversion of Pfr to Pr cancels the induction of those responses. Pfr …
108225746	AT3G19290	AT1G12900	AT4G34410		63	AT4G34410	3702.AT4G34410.1	RRTF1	Ethylene-responsive transcription factor ERF109; Probably acts as a transcriptional activator. Binds to the GCC-box pathogenesis-related promoter element. May be involved in the regulation of gene expression by stress factors and by components of stress signal transduction pathways (By similarity)
108225746	AT4G34000	AT1G13610	AT1G15000		64	AT1G15000	3702.AT1G15000.1	scpl50	Serine carboxypeptidase-like 50; Probable carboxypeptidase
108225742	AT1G49450	AT1G13700	AT1G08940		65	AT1G08940	3702.AT1G08940.1	AT1G08940	Phosphoglycerate mutase-like protein AT74H; May play a role in carbohydrates metabolism
108225742	AT3G18950	AT1G13710	AT3G25730		66	AT3G25730	3702.AT3G25730.1	EDF3	AP2/ERF and B3 domain-containing transcription factor ARF14; Probably acts as a transcriptional activator. Binds to the GCC-box pathogenesis-related promoter element. May be involved in the regulation of gene expression by stress factors and by components of stress signal transduction pathways (By similarity)
108225742	AT4G34380	AT1G14090	AT3G08030		67	AT3G08030	3702.AT3G08030.1	AT3G08030	Protein of unknown function, DUF642; Its function is described as molecular_function unknown; Involved in biological_process unknown; Located in cell wall; Expressed in 22 plant structures; Expressed during 14 growth stages; Contains the following InterPro domains: Protein of unknown function DUF642 (InterPro:IPR006946); BEST Arabidopsis thaliana protein match is: Protein of unknown function, DUF…
108225740	AT2G15480	AT1G14120	AT1G13700		68	AT1G13700	3702.AT1G13700.1	PGL1	Probable 6-phosphogluconolactonase 1; Hydrolysis of 6-phosphogluconolactone to 6- phosphogluconate
108225740	AT2G15490	AT1G14240	AT1G64380		69	AT1G64380	3702.AT1G64380.1	AT1G64380	Ethylene-responsive transcription factor ERF061; Probably acts as a transcriptional activator. Binds to the GCC-box pathogenesis-related promoter element. May be involved in the regulation of gene expression by stress factors and by components of stress signal transduction pathways (By similarity)
108225740	AT4G34131	AT1G14270	AT5G01380		70	AT5G01380	3702.AT5G01380.1	AT5G01380	Homeodomain-like superfamily protein; Probable transcription factor that binds specifically to the core DNA sequence 5'-GTTAC-3'
108225740	AT4G34135	AT1G14345	AT2G37900		71	AT2G37900	3702.AT2G37900.1	AT2G37900	Major facilitator superfamily protein; Its function is described as transporter activity; Involved in oligopeptide transport; Located in membrane; Expressed in 15 plant structures; Expressed during 7 growth stages; Contains the following InterPro domains: PTR2 family proton/oligopeptide symporter, conserved site (InterPro:IPR018456), Oligopeptide transporter (InterPro:IPR000109), Major facilitato…
108225740	AT4G34138	AT1G14790	AT3G53960		72	AT3G53960	3702.AT3G53960.1	AT3G53960	Major facilitator superfamily protein; Its function is described as transporter activity; Involved in oligopeptide transport; Located in plasma membrane, membrane; Expressed in 22 plant structures; Expressed during 13 growth stages; Contains the following InterPro domains: PTR2 family proton/oligopeptide symporter, conserved site (InterPro:IPR018456), Oligopeptide transporter (InterPro:IPR000109)…
108225708	AT5G14602	AT1G14890	AT1G62290		73	AT1G62290	3702.AT1G62290.1	AT1G62290	Saposin-like aspartyl protease family protein; Involved in the breakdown of propeptides of storage proteins in protein-storage vacuoles
108225708	AT5G18150	AT1G15000	AT5G62570		74	AT5G62570	3702.AT5G62570.2	AT5G62570	Calmodulin binding protein-like; Transcription activator that binds DNA in a sequence- specific manner, likely 5'-GAAATTTTGG-3', to promote the expression of target genes
108225599	AT3G47700	AT1G15010	AT1G17420		75	AT1G17420	3702.AT1G17420.1	LOX3	Lipoxygenase 3, chloroplastic; 13S-lipoxygenase that can use linolenic acid as substrates. Plant lipoxygenases may be involved in a number of diverse aspects of plant physiology including growth and development, pest resistance, and senescence or responses to wounding. Catalyzes the hydroperoxidation of lipids containing a cis,cis-1,4-pentadiene structure (By similarity)
108225528	AT1G76065	AT1G15300	AT1G72520		76	AT1G72520	3702.AT1G72520.1	LOX4	PLAT/LH2 domain-containing lipoxygenase family protein; Plant lipoxygenases may be involved in a number of diverse aspects of plant physiology including growth and development, pest resistance, and senescence or responses to wounding. Catalyzes the hydroperoxidation of lipids containing a cis,cis-1,4-pentadiene structure (By similarity). 13S-lipoxygenase that can use linolenic acid as substrates
108225471	AT2G36220	AT1G15340	AT1G18670		77	AT1G18670	3702.AT1G18670.1	IBS1	Protein IMPAIRED IN BABA-INDUCED STERILITY 1; Required for beta-aminobutyric acid (BABA)-induced resistance (BABA-IR) against bacteria (e.g. P.syringae) and oomycetes (e.g. H.parasitica) via priming for salicylate (SA)- dependent defense responses such as pathogenesis-related PR-1 gene expression and trailing necrosis. Involved in BABA-mediated sterility. Necessary for the inheritance of BABA-pri…
108225471	AT3G52710	AT1G15820	AT5G01730		78	AT5G01730	3702.AT5G01730.1	SCAR4	Encodes a member of the SCAR family.These proteins are part of a complex (WAVE) complex.The SCAR subunit activates the ARP2/3 complex which in turn act as a nucleator for actin filaments
108225430	AT4G25470	AT1G15980	AT3G45140		79	AT3G45140	3702.AT3G45140.1	LOX2	Lipoxygenase 2, chloroplastic; 13S-lipoxygenase that can use linolenic acid as substrates. Plant lipoxygenases may be involved in a number of diverse aspects of plant physiology including growth and development, pest resistance, and senescence or responses to wounding. Catalyzes the hydroperoxidation of lipids containing a cis,cis-1,4-pentadiene structure. Required for the wound-induced synthesis…
108225430	AT4G25480	AT1G16060	AT2G29670		80	AT2G29670	3702.AT2G29670.1	AT2G29670	Tetratricopeptide repeat (TPR)-like superfamily protein; Its function is described as binding; Located in chloroplast; Expressed in 23 plant structures; Expressed during 15 growth stages; Contains the following InterPro domains: Tetratricopeptide-like helical (InterPro:IPR011990), Tetratricopeptide repeat-containing (InterPro:IPR013026), Tetratricopeptide repeat (InterPro:IPR019734); BEST Arabido…
108225430	AT4G25490	AT1G16070	AT5G01380		81	AT5G01380	3702.AT5G01380.1	AT5G01380	Homeodomain-like superfamily protein; Probable transcription factor that binds specifically to the core DNA sequence 5'-GTTAC-3'
108225430	AT5G51990	AT1G16080	AT5G05940		82	AT5G05940	3702.AT5G05940.1	ROPGEF5	ROP guanine nucleotide exchange factor 5; Encodes a member of KPP-like gene family, homolog of KPP (kinase partner protein) gene in tomato. Also a member of the RopGEF (guanine nucleotide exchange factor) family, containing the novel PRONE domain (plant-specific Rop nucleotide exchanger), which is exclusively active towards members of the Rop subfamily
108225423	AT5G52020	AT1G16460	AT4G32800		83	AT4G32800	3702.AT4G32800.1	AT4G32800	Ethylene-responsive transcription factor ERF043; Probably acts as a transcriptional activator. Binds to the GCC-box pathogenesis-related promoter element. May be involved in the regulation of gene expression by stress factors and by components of stress signal transduction pathways (By similarity)
108225394	AT5G66330	AT1G16530	AT5G62940		84	AT5G62940	3702.AT5G62940.1	HCA2	Dof-type zinc finger DNA-binding family protein; HCA2 induces the formation of interfascicular cambium and regulates vascular tissue development in the aerial parts of the plant. Evidence from both gain of function and dominant negative alleles
108225391	AT2G35930	AT1G17040	AT1G80640		85	AT1G80640	3702.AT1G80640.1	AT1G80640	Probable receptor-like protein kinase At1g80640; Protein kinase superfamily protein; Its function is described as kinase activity; Involved in protein amino acid phosphorylation; Located in endomembrane system; Expressed in 21 plant structures; Expressed during 13 growth stages; Contains the following InterPro domains: Protein kinase, catalytic domain (InterPro:IPR000719), Serine-threonine/tyrosi…
108225391	AT3G52450	AT1G17100	AT4G33220		86	AT4G33220	3702.AT4G33220.1	PME44	Probable pectinesterase/pectinesterase inhibitor 44; Acts in the modification of cell walls via demethylesterification of cell wall pectin; In the C-terminal section; belongs to the pectinesterase family
108225329	AT3G47640	AT1G17140	AT5G05350		87	AT5G05350	3702.AT5G05350.1	AT5G05350	PLAC8 family protein; Its function is described as molecular_function unknown; Involved in biological_process unknown; Located in chloroplast; Expressed in 15 plant structures; Expressed during 6 growth stages; Contains the following InterPro domains: Protein of unknown function Cys-rich (InterPro:IPR006461), Protein of unknown function DUF2985 (InterPro:IPR021369); BEST Arabidopsis thaliana prot…
108225300	AT1G51330	AT1G17220	AT4G13770		88	AT4G13770	3702.AT4G13770.1	CYP83A1	Cytochrome P450, family 83, subfamily A, polypeptide 1; Encodes a cytochrome p450 enzyme that catalyzes the initial conversion of aldoximes to thiohydroximates in the synthesis of glucosinolates not derived from tryptophan. Also has a role in auxin homeostasis
108225300	AT1G62160	AT1G17380	AT4G31500		89	AT4G31500	3702.AT4G31500.1	CYP83B1	Cytochrome P450, family 83, subfamily B, polypeptide 1; Involved in the metabolism of aromatic oximes. Catalyzes the oxime metabolizing step in indole glucosinolate biosynthesis by converting indole-3-acetaldoxime into indole-3-S-alkyl- thiohydroximate. Probably required for glucosinolate activation in response to pathogens. Functions in auxin homeostasis because indole-3-acetaldoxime also serves…
108225300	AT1G62170	AT1G17420
108225300	AT1G63280	AT1G17480
108225300	AT1G64010	AT1G17650
108225300	AT1G64030	AT1G17750
108225300	AT2G14540	AT1G17830
108225217	AT1G01200	AT1G17840
108225207	AT3G15210	AT1G17930
108225176	AT3G20670	AT1G18060
108225176	AT4G27230	AT1G18400
108225024	AT3G07890	AT1G18590
108225006	AT2G40900	AT1G18670
108225006	AT3G56620	AT1G18710
108224980	AT2G42980	AT1G18730
108224980	AT3G59080	AT1G18870
108224951	AT1G56090	AT1G19050
108224930	AT2G35930	AT1G19210
108224930	AT3G52450	AT1G19330
108224881	AT1G17500	AT1G19380
108224881	AT1G54280	AT1G19600
108224881	AT1G72700	AT1G19610
108224881	AT3G13900	AT1G19850
108224857	AT5G17720	AT1G19980
108224857	AT5G17780	AT1G20020
108224819	AT5G54860	AT1G20340
108224722	AT4G28100	AT1G20490
108224670	AT1G53035	AT1G20620
108224670	AT3G15358	AT1G20700
108224664	AT2G35460	AT1G20823
108224664	AT2G35980	AT1G21100
108224664	AT3G11650	AT1G21410
108224664	AT5G06320	AT1G21440
108224631	AT4G34860	AT1G21500
108224615	AT5G09440	AT1G21670
108224615	AT5G64260	AT1G21680
108224588	AT4G26700	AT1G21810
108224588	AT5G55400	AT1G22180
108224518	AT5G07910	AT1G22510
108224440	AT1G34510	AT1G22650
108224440	AT3G03670	AT1G22690
108224440	AT4G26010	AT1G22810
108224440	AT5G17820	AT1G22885
108224418	AT1G32690	AT1G22985
108224418	AT2G35200	AT1G22990
108224392	AT3G05200	AT1G23220
108224392	AT5G27420	AT1G23360
108224366	AT1G53380	AT1G23380
108224366	AT3G14870	AT1G23390
108224365	AT3G10880	AT1G23710
108224365	AT5G05180	AT1G24020
108224265	AT2G31110	AT1G24330
108224265	AT2G42570	AT1G24625
108224242	AT5G17840	AT1G25470
108224226	AT5G14120	AT1G26150
108224225	AT1G56070	AT1G27680
108224225	AT3G12915	AT1G27730
108224093	AT3G10370	AT1G28050
108224075	AT4G36220	AT1G28330
108224075	AT5G04330	AT1G28370
108224030	AT3G45640	AT1G29340
108224021	AT1G07630	AT1G29660
108224021	AT2G28890	AT1G29670
108223996	AT2G31320	AT1G29950
108223978	AT2G04780	AT1G29980
108223934	AT1G20930	AT1G30040
108223934	AT1G76540	AT1G30490
108223816	AT3G51150	AT1G30530
108223816	AT5G66310	AT1G30610
108223751	AT4G24780	AT1G31290
108223700	AT1G53230	AT1G31320
108223700	AT3G15030	AT1G31335
108223696	AT3G12060	AT1G31550
108223696	AT5G06700	AT1G31580
108223664	AT5G60710	AT1G31800
108223656	AT2G20240	AT1G32060
108223656	AT4G28760	AT1G32080
108223656	AT5G43880	AT1G32470
108223566	AT2G28840	AT1G32630
108223559	AT5G07880	AT1G32920
108223559	AT5G61210	AT1G33060
108223557	AT3G05840	AT1G33170
108223557	AT5G26751	AT1G33280
108223485	AT1G20780	AT1G33420
108223485	AT1G76390	AT1G33811
108223478	AT3G07780	AT1G34260
108223478	AT5G48160	AT1G34640
108223357	AT1G19835	AT1G35140
108223357	AT1G47900	AT1G35190
108223341	AT3G21720	AT1G35250
108223317	AT3G10340	AT1G35420
108223317	AT5G04230	AT1G37130
108223280	AT2G37980	AT1G42470
108223280	AT3G54100	AT1G42970
108223253	AT1G09575	AT1G44575
108223226	AT5G58070	AT1G46480
108223199	AT3G55200	AT1G48300
108223199	AT3G55220	AT1G48450
108223191	AT1G07670	AT1G48600
108223191	AT1G07810	AT1G48690
108223182	AT4G30350	AT1G49450
108223182	AT5G57710	AT1G49650
108223136	AT5G66420	AT1G49720
108223030	AT3G51550	AT1G49750
108222999	AT1G51330	AT1G49840
108222999	AT1G62160	AT1G49850
108222999	AT1G62170	AT1G50420
108222999	AT1G63280	AT1G50450
108222999	AT1G64010	AT1G50590
108222999	AT1G64030	AT1G51110
108222999	AT2G14540	AT1G51500
108222995	AT3G12700	AT1G51670
108222963	AT1G53820	AT1G51700
108222961	AT1G53830	AT1G51805
108222961	AT3G14310	AT1G51920
108222934	AT1G03010	AT1G52100
108222934	AT2G47860	AT1G52150
108222840	AT1G78240	AT1G52220
108222831	AT2G26570	AT1G52230
108222831	AT4G33390	AT1G52400
108222820	AT4G25090	AT1G52410
108222820	AT5G07390	AT1G52830
108222820	AT5G51060	AT1G53170
108222797	AT4G24610	AT1G53430
108222709	AT1G03900	AT1G53440
108222708	AT1G03905	AT1G54780
108222708	AT5G44110	AT1G55260
108221944	AT1G75750	AT1G55510
108221944	AT2G18420	AT1G55610
108221909	AT1G21910	AT1G55670
108221909	AT1G44830	AT1G56150
108221909	AT1G77640	AT1G56500
108221701	AT3G54200	AT1G56580
108221121	AT1G72720	AT1G56660
108221084	AT3G04980	AT1G57770
108221084	AT5G27240	AT1G58270
108220956	AT1G28030	AT1G58420
108220956	AT1G52810	AT1G59910
108220956	AT1G52820	AT1G60000
108220956	AT4G03050	AT1G60160
108220956	AT4G03070	AT1G60190
108220950	AT1G02520	AT1G60270
108220950	AT1G02530	AT1G60420
108220950	AT2G47000	AT1G60470
108220950	AT3G62150	AT1G60870
108220950	AT4G01820	AT1G61260
108220950	AT4G01830	AT1G61340
108220943	AT1G52890	AT1G61360
108220943	AT3G15500	AT1G61370
108220943	AT4G27410	AT1G61520
108220932	AT1G48605	AT1G61720
108220932	AT3G18030	AT1G62280
108220838	AT1G04150	AT1G62290
108220772	AT4G25470	AT1G62360
108220772	AT4G25480	AT1G62540
108220772	AT4G25490	AT1G62560
108220772	AT5G51990	AT1G62770
108220734	AT1G47480	AT1G63030
108220707	AT1G80840	AT1G63040
108220707	AT3G32090	AT1G63100
108220661	AT1G80120	AT1G63720
108220651	AT2G27080	AT1G64100
108220651	AT5G21130	AT1G64180
108220638	AT1G78560	AT1G64380
108220623	AT2G32590	AT1G64405
108220609	AT1G06180	AT1G64510
108220609	AT2G31180	AT1G64590
108220609	AT3G23250	AT1G64720
108220507	AT5G58200	AT1G64740
108220431	AT2G39725	AT1G64890
108220409	AT2G26530	AT1G65390
108220391	AT3G54650	AT1G65860
108220370	AT4G27520	AT1G66100
108220330	AT1G27330	AT1G66350
108220330	AT1G27350	AT1G66830
108220297	AT1G52420	AT1G67110
108220297	AT3G15940	AT1G67340
108220264	AT5G51670	AT1G67700
108220217	AT2G24070	AT1G67740
108220217	AT4G30710	AT1G67810
108220112	AT1G07090	AT1G67830
108220055	AT1G02720	AT1G67910
108220055	AT3G62660	AT1G67920
108220055	AT4G02130	AT1G67970
108220045	AT1G53380	AT1G68010
108220045	AT3G14870	AT1G68220
108220028	AT2G21800	AT1G68360
108220028	AT2G22140	AT1G68470
108219992	AT2G26690	AT1G68530
108219859	AT1G50630	AT1G68590
108219859	AT3G20300	AT1G68640
108219833	AT1G06730	AT1G68760
108219799	AT1G76130	AT1G69160
108219782	AT5G57150	AT1G69230
108219696	AT2G06925	AT1G69270
108219693	AT2G28120	AT1G69440
108219476	AT2G35960	AT1G69870
108219476	AT2G35970	AT1G70200
108219476	AT3G11660	AT1G70510
108219476	AT3G52470	AT1G70520
108219476	AT4G09590	AT1G70830
108219476	AT5G05657	AT1G70890
108219476	AT5G06330	AT1G70920
108219462	AT1G33590	AT1G71030
108219462	AT1G33600	AT1G71450
108219462	AT1G33610	AT1G72180
108219462	AT1G33612	AT1G72250
108219462	AT1G33670	AT1G72360
108219462	AT2G26380	AT1G72450
108219429	AT5G44250	AT1G72520
108219424	AT1G44100	AT1G72610
108219424	AT1G77380	AT1G72650
108219374	AT3G03720	AT1G72940
108219342	AT5G58000	AT1G73090
108219294	AT2G35890	AT1G73130
108219274	AT3G28180	AT1G73500
108219229	AT2G44500	AT1G73540
108219229	AT3G07900	AT1G73590
108219221	AT1G78240	AT1G73600
108219182	AT1G10010	AT1G73760
108219182	AT1G58360	AT1G73880
108219182	AT5G49630	AT1G74090
108219099	AT2G41290	AT1G74100
108219015	AT1G18620	AT1G74450
108219015	AT1G74160	AT1G74520
108219006	AT5G56000	AT1G74670
108219006	AT5G56010	AT1G74770
108219006	AT5G56030	AT1G74890
108218971	AT1G77690	AT1G75280
108218926	AT2G17040	AT1G75350
108218914	AT5G57150	AT1G75690
108218895	AT1G53500	AT1G75900
108218895	AT1G78570	AT1G76070
108218895	AT3G14790	AT1G76160
108218818	AT3G51550	AT1G76650
108218753	AT5G65950	AT1G76730
108218705	AT1G29870	AT1G76790
108218705	AT1G29880	AT1G77060
108218661	AT4G19050	AT1G77280
108218649	AT5G17980	AT1G77400
108218635	AT2G21730	AT1G77850
108218635	AT2G21890	AT1G78290
108218627	AT1G09640	AT1G78370
108218627	AT1G57720	AT1G78490
108218609	AT5G54170	AT1G78780
108218599	AT1G50600	AT1G78960
108218588	AT5G53480	AT1G79310
108218567	AT5G56240	AT1G79460
108218567	AT5G56250	AT1G79470
108218491	AT2G33580	AT1G80060
108218447	AT3G13290	AT1G80640
108218447	AT3G13300	AT1G80870
108218446	AT1G21160	AT2G01180
108218446	AT1G76720	AT2G01580
108218446	AT1G76810	AT2G01610
108218446	AT2G27700	AT2G01820
108218420	AT1G66350	AT2G02120
108218420	AT3G03450	AT2G02230
108218420	AT5G17490	AT2G02850
108218163	AT3G50370	AT2G03090
108218093	AT3G11690	AT2G03420
108218093	AT5G06380	AT2G03530
108217754	AT3G10340	AT2G03980
108217754	AT5G04230	AT2G04400
108217714	AT3G27880	AT2G05380
108217667	AT2G30900	AT2G05520
108217566	AT5G14180	AT2G05530
108216904	AT5G42750	AT2G05540
108216798	AT4G39700	AT2G05940
108216738	AT3G60415	AT2G06030
108216738	AT3G60420	AT2G13840
108216738	AT3G60440	AT2G15050
108216738	AT3G60450	AT2G15090
108216717	AT3G55390	AT2G15820
108216588	AT5G07170	AT2G16400
108216588	AT5G62240	AT2G16630
108216534	AT4G39795	AT2G16700
108216534	AT5G65040	AT2G16890
108216501	AT2G39400	AT2G17040
108216501	AT2G39410	AT2G17120
108216501	AT2G39420	AT2G17150
108216501	AT3G55180	AT2G17220
108216501	AT3G55190	AT2G17230
108216442	AT5G50890	AT2G17660
108216436	AT2G26690	AT2G17840
108216283	AT4G27460	AT2G18210
108216283	AT5G53750	AT2G18360
108216056	AT4G25120	AT2G18440
108216043	AT3G49000	AT2G18470
108216041	AT2G26830	AT2G18480
108215999	AT5G17860	AT2G18500
108215994	AT5G56150	AT2G18700
108215929	AT2G22590	AT2G18950
108215914	AT1G01700	AT2G19650
108215914	AT4G00460	AT2G19780
108215832	AT3G57400	AT2G19970
108215832	AT5G52500	AT2G20340
108215787	AT1G20900	AT2G20550
108215787	AT1G76500	AT2G20850
108215710	AT1G55760	AT2G20950
108215666	AT1G20550	AT2G21280
108215666	AT1G76270	AT2G21330
108215520	AT5G24900	AT2G22080
108215520	AT5G24910	AT2G22430
108215467	AT5G52510	AT2G22500
108215393	AT2G40120	AT2G22540
108215393	AT4G03175	AT2G22650
108215380	AT4G08990	AT2G22860
108215380	AT4G13610	AT2G22880
108215380	AT4G14140	AT2G22890
108215380	AT5G49160	AT2G22920
108215374	AT4G03210	AT2G22990
108215221	AT5G02290	AT2G23030
108215161	AT2G10940	AT2G24130
108215117	AT3G43270	AT2G24270
108215117	AT4G33220	AT2G25270
108215072	AT2G23450	AT2G25420
108214968	AT2G27460	AT2G26190
108214966	AT2G22900	AT2G26250
108214966	AT4G37690	AT2G26380
108214966	AT4G38310	AT2G26500
108214960	AT5G66920	AT2G26910
108214936	AT1G48450	AT2G27060
108214936	AT3G17800	AT2G27230
108214929	AT4G37800	AT2G27680
108214900	AT3G01040	AT2G27690
108214900	AT5G15470	AT2G28120
108214867	AT3G30390	AT2G28305
108214867	AT5G38820	AT2G28310
108214743	AT5G35970	AT2G28510
108214689	AT3G07660	AT2G28570
108214499	AT3G07540	AT2G28800
108214499	AT3G25493	AT2G28930
108214499	AT3G25500	AT2G28950
108214499	AT5G48360	AT2G29340
108214408	AT2G05920	AT2G29460
108214195	AT2G46680	AT2G29630
108214195	AT3G61890	AT2G29650
108214150	AT5G15680	AT2G29660
108214124	AT1G20270	AT2G29670
108213591	AT4G05010	AT2G29890
108213591	AT4G21510	AT2G30040
108213476	AT3G05320	AT2G30470
108213376	AT3G03280	AT2G30570
108213376	AT5G17350	AT2G30840
108213284	AT1G76240	AT2G30860
108213205	AT3G53980	AT2G31040
108213135	AT5G39950	AT2G31160
108213112	AT1G78060	AT2G31350
108213063	AT4G26240	AT2G31730
108213060	AT2G19830	AT2G31790
108213060	AT4G29160	AT2G31820
108213048	AT2G25820	AT2G31980
108213048	AT4G32800	AT2G32100
108213039	AT2G19800	AT2G32480
108213039	AT4G26260	AT2G33100
108213039	AT5G56640	AT2G33310
108212811	AT1G54090	AT2G33620
108212811	AT1G72470	AT2G33770
108212811	AT3G14090	AT2G33820
108212448	AT3G17030	AT2G33850
108212117	AT5G23535	AT2G33860
108212070	AT5G53590	AT2G34140
108212029	AT5G49120	AT2G34200
108211911	AT1G78780	AT2G34460
108211877	AT5G67050	AT2G34490
108211806	AT3G44350	AT2G34510
108211806	AT5G22380	AT2G34710
108211784	AT1G30020	AT2G34790
108211748	AT3G50220	AT2G35155
108211748	AT5G67210	AT2G35260
108211663	AT2G37940	AT2G35370
108211663	AT3G54020	AT2G35930
108211566	AT1G02860	AT2G35940
108211555	AT3G11150	AT2G36120
108211539	AT3G55720	AT2G36570
108211539	AT5G05840	AT2G36870
108211538	AT2G21970	AT2G36990
108211507	AT3G23880	AT2G37210
108211489	AT1G34200	AT2G37660
108211489	AT4G09670	AT2G37710
108211411	AT1G17860	AT2G37760
108211369	AT3G27960	AT2G37900
108211303	AT2G40550	AT2G38470
108211283	AT2G31980	AT2G38540
108211237	AT4G11410	AT2G38860
108211179	AT1G54090	AT2G38970
108211179	AT1G72470	AT2G39140
108211179	AT3G14090	AT2G39220
108211176	AT1G18000	AT2G39310
108211176	AT1G18010	AT2G39660
108211174	AT3G29000	AT2G39730
108211174	AT5G39670	AT2G39930
108211107	AT5G54540	AT2G40370
108211047	AT5G02020	AT2G41010
108211019	AT3G09770	AT2G41100
108211019	AT3G53410	AT2G41230
108211019	AT5G03200	AT2G41460
108210986	AT1G64890	AT2G41540
108210869	AT4G39790	AT2G41640
108210860	AT1G09400	AT2G41680
108210860	AT1G17990	AT2G41710
108210860	AT1G18020	AT2G41720
108210860	AT1G76680	AT2G41890
108210860	AT1G76690	AT2G42040
108210851	AT1G32910	AT2G42220
108210851	AT1G78990	AT2G42360
108210851	AT5G16410	AT2G42610
108210835	AT2G27500	AT2G42760
108210736	AT5G15230	AT2G42840
108210618	AT1G42540	AT2G43000
108210615	AT3G16150	AT2G43030
108210614	AT3G18790	AT2G43100
108210578	AT2G39940	AT2G43520
108210557	AT2G40180	AT2G43530
108210490	AT3G49650	AT2G43535
108210458	AT3G11170	AT2G43550
108210458	AT5G05580	AT2G43560
108210443	AT4G27340	AT2G43800
108210440	AT1G64880	AT2G44690
108210400	AT3G50770	AT2G44830
108210398	AT2G27310	AT2G44920
108210398	AT3G44326	AT2G45100
108210371	AT1G08310	AT2G45210
108210371	AT3G44510	AT2G45340
108210323	AT3G07390	AT2G45820
108210260	AT1G30440	AT2G46250
108210215	AT3G61440	AT2G46310
108210092	AT1G01580	AT2G46400
108210092	AT1G01590	AT2G46510
108210092	AT1G23020	AT2G46680
108210070	AT1G25510	AT2G46820
108209920	AT2G35690	AT2G47010
108209920	AT4G16760	AT2G47190
108209832	AT1G01710	AT2G47260
108209832	AT4G00520	AT2G47520
108209830	AT4G19900	AT2G47560
108209824	AT5G42050	AT2G47620
108209804	AT2G40890	AT2G47630
108209763	AT3G06770	AT2G47770
108209763	AT3G16850	AT2G47780
108209763	AT5G49215	AT2G47910
108209727	AT1G14230	AT2G47950
108209727	AT1G14240	AT2G48010
108209727	AT1G14250	AT3G01210
108209727	AT2G02970	AT3G01430
108209686	AT5G46690	AT3G01480
108209646	AT5G49960	AT3G01770
108209609	AT1G06380	AT3G01830
108209609	AT2G42650	AT3G02050
108209609	AT3G58660	AT3G02800
108209479	AT2G31880	AT3G02840
108209463	AT2G45910	AT3G02885
108209446	AT1G02520	AT3G03040
108209446	AT1G02530	AT3G03190
108209446	AT2G47000	AT3G03310
108209446	AT3G62150	AT3G04220
108209446	AT4G01820	AT3G04290
108209446	AT4G01830	AT3G04550
108209425	AT1G64640	AT3G04630
108209307	AT2G46520	AT3G04650
108209287	AT1G01390	AT3G04860
108209287	AT1G01420	AT3G04940
108209287	AT4G01070	AT3G05120
108209258	AT1G17500	AT3G05510
108209258	AT1G54280	AT3G05640
108209258	AT1G72700	AT3G05880
108209258	AT3G13900	AT3G06750
108209143	AT1G79920	AT3G06950
108209143	AT1G79930	AT3G06980
108209137	AT1G64200	AT3G07540
108209137	AT4G11150	AT3G07700
108209131	AT1G30360	AT3G07740
108209059	AT2G45180	AT3G08030
108209023	AT1G17010	AT3G08940
108209023	AT1G17020	AT3G09070
108209023	AT1G78550	AT3G09390
108209023	AT4G25300	AT3G09520
108209023	AT4G25310	AT3G10000
108208941	AT1G29120	AT3G10080
108208915	AT1G64390	AT3G10930
108208915	AT4G11050	AT3G11020
108208827	AT1G12110	AT3G11840
108208816	AT2G25660	AT3G12080
108208777	AT5G45760	AT3G12200
108208701	AT1G11720	AT3G12490
108208060	AT1G54090	AT3G12520
108208060	AT1G72470	AT3G12700
108208060	AT3G14090	AT3G12890
108207375	AT2G46630	AT3G13175
108207053	AT1G31940	AT3G13380
108207053	AT2G35585	AT3G13650
108206860	AT3G59380	AT3G13784
108206842	AT1G72310	AT3G13880
108206842	AT3G14320	AT3G14060
108206821	AT2G16430	AT3G14160
108206815	AT3G29000	AT3G15110
108206815	AT5G39670	AT3G15210
108206785	AT2G46400	AT3G15360
108206770	AT2G35470	AT3G15720
108206759	AT4G00870	AT3G15840
108206646	AT1G52180	AT3G15850
108206646	AT4G17340	AT3G16140
108206646	AT5G47450	AT3G16170
108206642	AT5G22090	AT3G16280
108206639	AT1G52180	AT3G16370
108206639	AT4G17340	AT3G16450
108206639	AT5G47450	AT3G16520
108206613	AT1G09310	AT3G16530
108206613	AT1G56580	AT3G16660
108206585	AT4G19700	AT3G16670
108206585	AT5G45100	AT3G16720
108206539	AT4G16780	AT3G16770
108206539	AT4G17460	AT3G17020
108206539	AT5G47370	AT3G17250
108206503	AT4G16820	AT3G17680
108206385	AT1G29300	AT3G17930
108206385	AT2G32130	AT3G18080
108206275	AT3G27320	AT3G18100
108206275	AT5G14310	AT3G18680
108206269	AT5G25590	AT3G18920
108206262	AT1G71440	AT3G19470
108206228	AT1G01490	AT3G19710
108206222	AT4G01810	AT3G19960
108206189	AT2G25200	AT3G20015
108206189	AT5G11000	AT3G20500
108206090	AT1G29050	AT3G21055
108206090	AT2G34070	AT3G21090
108206086	AT2G17220	AT3G21690
108206058	AT3G62420	AT3G22190
108205999	AT4G18010	AT3G22810
108205954	AT2G28510	AT3G22900
108205954	AT3G45610	AT3G23250
108205954	AT5G60200	AT3G23295
108205914	AT1G07160	AT3G23340
108205914	AT2G05050	AT3G23570
108205914	AT2G30020	AT3G23580
108205914	AT3G27140	AT3G23640
108205914	AT4G08260	AT3G24430
108205878	AT1G01580	AT3G24660
108205878	AT1G01590	AT3G25130
108205878	AT1G23020	AT3G25290
108205868	AT4G12460	AT3G25640
108205868	AT4G22540	AT3G25730
108205840	AT1G72880	AT3G25870
108205774	AT2G46400	AT3G25920
108205742	AT2G45750	AT3G26060
108205742	AT4G00750	AT3G26460
108205722	AT4G17360	AT3G26650
108205722	AT5G47435	AT3G26740
108205673	AT1G25682	AT3G26980
108205673	AT1G25988	AT3G27200
108205623	AT1G28380	AT3G27400
108205587	AT2G46210	AT3G27540
108205587	AT3G61580	AT3G27690
108205569	AT1G44130	AT3G28340
108205569	AT1G77480	AT3G28850
108205529	AT3G49930	AT3G29670
108205524	AT4G32790	AT3G30340
108205524	AT5G11610	AT3G42725
108205524	AT5G25820	AT3G44260
108205468	AT5G48800	AT3G44720
108205320	AT1G62300	AT3G44890
108205320	AT4G04450	AT3G45140
108205320	AT4G22070	AT3G45160
108205269	AT1G09640	AT3G45960
108205269	AT1G57720	AT3G45970
108205081	AT1G76990	AT3G46070
108204982	AT1G06380	AT3G46110
108204982	AT2G42650	AT3G46540
108204982	AT3G58660	AT3G46650
108204918	AT3G27300	AT3G46920
108204918	AT5G40760	AT3G47070
108204892	AT1G51330	AT3G47600
108204892	AT1G62160	AT3G47650
108204892	AT1G62170	AT3G47960
108204892	AT1G63280	AT3G48520
108204892	AT1G64010	AT3G48610
108204892	AT1G64030	AT3G48690
108204892	AT2G14540	AT3G49140
108204772	AT5G08520	AT3G49670
108204705	AT4G18540	AT3G49690
108204683	AT2G25290	AT3G50380
108204683	AT4G32070	AT3G50410
108204639	AT5G11570	AT3G50650
108204593	AT1G29980	AT3G50685
108204593	AT2G34510	AT3G50700
108204568	AT1G02520	AT3G50820
108204568	AT1G02530	AT3G50830
108204568	AT2G47000	AT3G50930
108204568	AT3G62150	AT3G50970
108204568	AT4G01820	AT3G51030
108204568	AT4G01830	AT3G51450
108204507	AT1G05490	AT3G51670
108204507	AT3G24340	AT3G51780
108204478	AT5G37830	AT3G51810
108204463	AT2G25800	AT3G51820
108204446	AT4G27640	AT3G51890
108204307	AT5G65460	AT3G51950
108204299	AT2G20240	AT3G52400
108204299	AT4G28760	AT3G53190
108204299	AT5G43880	AT3G53280
108204134	AT1G42980	AT3G53380
108203999	AT1G29470	AT3G53620
108203999	AT2G34300	AT3G53950
108203837	AT4G39400	AT3G53960
108203470	AT2G35155	AT3G54050
108203470	AT5G45030	AT3G54260
108203339	AT2G35155	AT3G54630
108203339	AT5G45030	AT3G54640
108203159	AT5G64330	AT3G54820
108203144	AT3G24290	AT3G54890
108203144	AT3G24300	AT3G54950
108203144	AT4G13510	AT3G55040
108203130	AT1G25290	AT3G55470
108203102	AT1G26150	AT3G55800
108203102	AT1G68690	AT3G55840
108203079	AT1G70950	AT3G56140
108202978	AT2G26080	AT3G56400
108202978	AT4G33010	AT3G56810
108202974	AT1G23010	AT3G56940
108202974	AT1G71040	AT3G56980
108202958	AT1G56220	AT3G57010
108202951	AT5G12950	AT3G57030
108202951	AT5G12960	AT3G57390
108202911	AT1G14330	AT3G57430
108202911	AT1G26930	AT3G57450
108202911	AT2G02870	AT3G57470
108202799	AT4G26590	AT3G57530
108202799	AT5G55930	AT3G57780
108202776	AT1G08300	AT3G58530
108202776	AT4G13750	AT3G58690
108202708	AT1G26810	AT3G58790
108202696	AT1G09570	AT3G58990
108202639	AT3G22790	AT3G59060
108202639	AT4G14760	AT3G59080
108202454	AT2G16250	AT3G59340
108202454	AT4G39270	AT3G59350
108202452	AT3G16910	AT3G59400
108202415	AT1G24460	AT3G60190
108202130	AT5G10290	AT3G61310
108202130	AT5G65240	AT3G61380
108202096	AT5G13740	AT3G61630
108202096	AT5G13750	AT3G61670
108201998	AT4G15140	AT3G61820
108201911	AT1G31770	AT3G61830
108201888	AT4G34410	AT3G61870
108201870	AT5G49480	AT3G61890
108201746	AT3G12270	AT3G61990
108201691	AT3G25140	AT3G62130
108201202	AT2G44600	AT3G62150
108201202	AT3G60200	AT3G62260
108201095	AT3G07170	AT3G62410
108201095	AT5G48680	AT3G62740
108200976	AT1G23980	AT3G62910
108200941	AT2G38750	AT3G63140
108200870	AT1G15000	AT3G63440
108200800	AT3G49930	AT4G00040
108200742	AT1G14780	AT4G00200
108200620	AT3G16730	AT4G00300
108200613	AT1G02335	AT4G01090
108200613	AT1G09560	AT4G01150
108200613	AT3G05930	AT4G01390
108200613	AT3G62020	AT4G02020
108200613	AT5G26700	AT4G02290
108200546	AT2G14825	AT4G02360
108200544	AT1G08940	AT4G02410
108200544	AT3G05170	AT4G02430
108200535	AT3G62720	AT4G02550
108200535	AT4G02500	AT4G02630
108200530	AT5G09450	AT4G02770
108200400	AT1G67510	AT4G02850
108200367	AT1G14720	AT4G03070
108200367	AT2G01850	AT4G03210
108200360	AT3G25730	AT4G03230
108200292	AT3G08030	AT4G03280
108200182	AT5G12350	AT4G04640
108200182	AT5G19420	AT4G04890
108200104	AT1G70210	AT4G05030
108200053	AT5G08580	AT4G05100
108200052	AT3G11410	AT4G05180
108200045	AT2G01190	AT4G07400
108199999	AT1G26570	AT4G08110
108199976	AT4G22010	AT4G08150
108199969	AT2G04660	AT4G08780
108199914	AT2G02000	AT4G08850
108199914	AT2G02010	AT4G08950
108199914	AT3G17720	AT4G09010
108199761	AT4G21430	AT4G09510
108199731	AT1G73430	AT4G09550
108199727	AT1G13900	AT4G09640
108199727	AT2G03450	AT4G09760
108199715	AT5G01710	AT4G10030
108199629	AT3G22910	AT4G10340
108199620	AT2G37930	AT4G10390
108199620	AT5G01030	AT4G11130
108199614	AT4G16780	AT4G11280
108199614	AT4G17460	AT4G11480
108199614	AT5G47370	AT4G11880
108199450	AT1G20960	AT4G12030
108199450	AT2G42270	AT4G12350
108199246	AT1G13340	AT4G12470
108198946	AT5G18920	AT4G12480
108198684	AT1G13700	AT4G12490
108198646	AT5G43650	AT4G12800
108197851	AT3G06490	AT4G12880
108197851	AT5G49620	AT4G12890
108197766	AT4G21705	AT4G13195
108197721	AT3G22930	AT4G13280
108197721	AT4G14640	AT4G13670
108197695	AT3G05990	AT4G13770
108197673	AT1G64380	AT4G13830
108197554	AT2G38250	AT4G14060
108197554	AT5G01380	AT4G14270
108197534	AT3G25700	AT4G14365
108197519	AT5G23220	AT4G14390
108197519	AT5G23230	AT4G14440
108197513	AT2G37900	AT4G14680
108197513	AT3G53960	AT4G14770
108197440	AT2G38290	AT4G15090
108197415	AT1G14860	AT4G15100
108197415	AT2G01670	AT4G15110
108197384	AT1G11910	AT4G15120
108197384	AT1G62290	AT4G15130
108197384	AT4G04460	AT4G15440
108197271	AT4G11410	AT4G15920
108197186	AT1G24170	AT4G16230
108197186	AT1G70090	AT4G16240
108197155	AT1G68370	AT4G16770
108196927	AT1G23400	AT4G16820
108196924	AT3G49750	AT4G17090
108196924	AT5G65830	AT4G17500
108196869	AT1G33520	AT4G17600
108196869	AT4G25020	AT4G17760
108196857	AT1G13750	AT4G18170
108196854	AT5G13740	AT4G18480
108196854	AT5G13750	AT4G18880
108196839	AT1G01830	AT4G18910
108196839	AT2G45720	AT4G19510
108196792	AT3G25620	AT4G19810
108196673	AT5G62570	AT4G20170
108196646	AT3G51230	AT4G20230
108196646	AT5G66230	AT4G20430
108196643	AT4G36050	AT4G20830
108196592	AT5G62790	AT4G20930
108196555	AT5G50160	AT4G21280
108196505	AT1G17420	AT4G21620
108196505	AT1G72520	AT4G21680
108196481	AT2G39920	AT4G21750
108196477	AT3G49800	AT4G21760
108196477	AT5G65910	AT4G21870
108196468	AT1G18670	AT4G21960
108196468	AT1G74330	AT4G22270
108196408	AT1G27980	AT4G22560
108196400	AT3G09270	AT4G22610
108196394	AT2G40140	AT4G22730
108196394	AT3G55980	AT4G22753
108196378	AT1G48110	AT4G22780
108196378	AT3G17330	AT4G22890
108196354	AT1G30060	AT4G23030
108196354	AT2G01800	AT4G23680
108196354	AT4G00580	AT4G23810
108196354	AT4G00920	AT4G24110
108196354	AT4G00930	AT4G24130
108196354	AT5G37190	AT4G24510
108196336	AT1G01820	AT4G24780
108196336	AT2G45740	AT4G24970
108196336	AT3G61070	AT4G25470
108196318	AT1G33320	AT4G25490
108196318	AT3G01120	AT4G25620
108196192	AT3G21290	AT4G25640
108196186	AT3G02850	AT4G25880
108196186	AT5G37500	AT4G25910
108196150	AT2G38440	AT4G25960
108196150	AT5G01730	AT4G26200
108196111	AT3G25690	AT4G26370
108196103	AT1G58210	AT4G27280
108196070	AT5G63960	AT4G27440
108196066	AT1G27850	AT4G27654
108196020	AT1G80680	AT4G27800
108195944	AT4G35070	AT4G28150
108195869	AT3G45140	AT4G28230
108195861	AT1G15690	AT4G28250
108195847	AT4G33240	AT4G28430
108195817	AT1G07280	AT4G28460
108195817	AT2G29670	AT4G28490
108195817	AT3G47080	AT4G28750
108195469	AT1G67260	AT4G28950
108195315	AT5G39210	AT4G29020
108195255	AT1G18835	AT4G29060
108195255	AT3G28917	AT4G29080
108195185	AT5G13090	AT4G29190
108195155	AT3G01010	AT4G29240
108195155	AT3G29360	AT4G29270
108195155	AT5G15490	AT4G29420
108195155	AT5G39320	AT4G29660
108195150	AT3G29320	AT4G29720
108195094	AT1G72790	AT4G29750
108194468	AT1G05830	AT4G30430
108194468	AT2G31650	AT4G31000
108194461	AT1G23010	AT4G31500
108194461	AT1G71040	AT4G31780
108194304	AT2G38250	AT4G31800
108194304	AT5G01380	AT4G32250
108194233	AT2G38480	AT4G32340
108194216	AT2G01770	AT4G32730
108194196	AT5G50090	AT4G32800
108194196	AT5G62900	AT4G32880
108194188	AT2G33810	AT4G33010
108194176	AT3G55660	AT4G33070
108194176	AT5G05940	AT4G33220
108194159	AT3G17365	AT4G33300
108194149	AT3G60520	AT4G33510
108194120	AT1G04360	AT4G33560
108194120	AT5G43420	AT4G33980
108194023	AT3G60660	AT4G34090
108194010	AT2G01190	AT4G34160
108193941	AT3G30180	AT4G34230
108193941	AT5G38970	AT4G34240
108193893	AT2G25820	AT4G34250
108193893	AT4G32800	AT4G34390
108193892	AT1G70230	AT4G34400
108193819	AT5G62940	AT4G34410
108193809	AT3G22910	AT4G34710
108193777	AT1G80640	AT4G34990
108193766	AT5G63280	AT4G35020
108193708	AT3G25070	AT4G35480
108193704	AT3G43270	AT4G35550
108193704	AT4G33220	AT4G35580
108193552	AT1G60440	AT4G35600
108193533	AT5G37000	AT4G35730
108193425	AT1G24120	AT4G35980
108193425	AT1G59980	AT4G36040
108193421	AT1G22940	AT4G36150
108193417	AT3G47810	AT4G36260
108193390	AT5G19070	AT4G36430
108193264	AT3G10980	AT4G36610
108193264	AT5G05350	AT4G36650
108193259	AT1G17500	AT4G36670
108193259	AT1G54280	AT4G36830
108193259	AT1G72700	AT4G37150
108193259	AT3G13900	AT4G37290
108193178	AT4G36180	AT4G37300
108193174	AT3G48080	AT4G37380
108193174	AT3G48090	AT4G37410
108193172	AT5G67370	AT4G37550
108193130	AT3G49810	AT4G37750
108193130	AT5G65920	AT4G37780
108192949	AT5G61500	AT4G37800
108192906	AT1G13080	AT4G37870
108192906	AT1G13090	AT4G37930
108192906	AT1G13100	AT4G37970
108192906	AT1G13110	AT4G38160
108192906	AT2G02580	AT4G38210
108192906	AT2G24180	AT4G38770
108192906	AT3G26150	AT4G38970
108192906	AT3G26160	AT4G39180
108192906	AT3G26170	AT4G39320
108192906	AT3G26180	AT4G39330
108192906	AT3G26210	AT4G39510
108192906	AT3G26220	AT4G39550
108192906	AT3G26230	AT4G39570
108192906	AT3G26270	AT4G39640
108192906	AT3G26280	AT4G39720
108192906	AT3G26290	AT4G39900
108192906	AT3G26300	AT4G39970
108192906	AT3G26310	AT4G39980
108192906	AT3G26320	AT5G01210
108192906	AT3G26330	AT5G01240
108192906	AT3G26830	AT5G01380
108192906	AT5G25120	AT5G01500
108192906	AT5G25130	AT5G01530
108192906	AT5G25140	AT5G01730
108192906	AT5G25180	AT5G01780
108192906	AT5G57260	AT5G01790
108192819	AT4G28300	AT5G01920
108192790	AT2G05810	AT5G02160
108192744	AT1G66400	AT5G02810
108192744	AT5G37770	AT5G03270
108192583	AT1G21390	AT5G03380
108192583	AT1G76980	AT5G03680
108192432	AT1G77090	AT5G03720
108192368	AT5G09760	AT5G04340
108192368	AT5G64640	AT5G04760
108192294	AT5G56930	AT5G04810
108192265	AT4G12620	AT5G04950
108192265	AT4G14700	AT5G05180
108220577	AT5G57150	AT5G05200
108211904	AT3G03230	AT5G05250
108211904	AT3G03240	AT5G05300
108205660	AT2G45320	AT5G05320
108203958	AT4G11410	AT5G05350
108199368	AT2G19710	AT5G05870
108199368	AT4G29440	AT5G05940
108196026	AT3G02470	AT5G06080
108196026	AT5G15950	AT5G06720
108223801	AT4G13770	AT5G06730
108223801	AT4G31500	AT5G06870
108214734	AT2G48160	AT5G07580
108214734	AT3G63070	AT5G07920
108210451	AT2G41835	AT5G08260
108210451	AT3G57480	AT5G08650
108196175	AT1G52760	AT5G09660
		AT5G10180
		AT5G10380
		AT5G10690
		AT5G10750
		AT5G11020
		AT5G11070
		AT5G11160
		AT5G11300
		AT5G11410
		AT5G11420
		AT5G11510
		AT5G11650
		AT5G12140
		AT5G12270
		AT5G12330
		AT5G13000
		AT5G13200
		AT5G13400
		AT5G13720
		AT5G13810
		AT5G13880
		AT5G14410
		AT5G14450
		AT5G14700
		AT5G14760
		AT5G14910
		AT5G14920
		AT5G14940
		AT5G14960
		AT5G16000
		AT5G16010
		AT5G16030
		AT5G16820
		AT5G16960
		AT5G16970
		AT5G16990
		AT5G17000
		AT5G17170
		AT5G17350
		AT5G17670
		AT5G17700
		AT5G17850
		AT5G17980
		AT5G17990
		AT5G18170
		AT5G18310
		AT5G18660
		AT5G18750
		AT5G18770
		AT5G19600
		AT5G20220
		AT5G20230
		AT5G20630
		AT5G20900
		AT5G21105
		AT5G22270
		AT5G22290
		AT5G22500
		AT5G22510
		AT5G22530
		AT5G22630
		AT5G22740
		AT5G22860
		AT5G23010
		AT5G23020
		AT5G23060
		AT5G23120
		AT5G23570
		AT5G23580
		AT5G23820
		AT5G23890
		AT5G24010
		AT5G24420
		AT5G24470
		AT5G24670
		AT5G25475
		AT5G25610
		AT5G26340
		AT5G26670
		AT5G27270
		AT5G27350
		AT5G27560
		AT5G28490
		AT5G28520
		AT5G35735
		AT5G35790
		AT5G37980
		AT5G37990
		AT5G38020
		AT5G38030
		AT5G38980
		AT5G39720
		AT5G40150
		AT5G40250
		AT5G40460
		AT5G40910
		AT5G40920
		AT5G41460
		AT5G41620
		AT5G41700
		AT5G42310
		AT5G43170
		AT5G43760
		AT5G43780
		AT5G43980
		AT5G44000
		AT5G44050
		AT5G44400
		AT5G44720
		AT5G45250
		AT5G45670
		AT5G45680
		AT5G45930
		AT5G46050
		AT5G46110
		AT5G46330
		AT5G46350
		AT5G46470
		AT5G46700
		AT5G46710
		AT5G47220
		AT5G47410
		AT5G47550
		AT5G47640
		AT5G47710
		AT5G47850
		AT5G47910
		AT5G48220
		AT5G48485
		AT5G48490
		AT5G48590
		AT5G48800
		AT5G49520
		AT5G49530
		AT5G49630
		AT5G49990
		AT5G50130
		AT5G50250
		AT5G50360
		AT5G50930
		AT5G51130
		AT5G51190
		AT5G51350
		AT5G51390
		AT5G51750
		AT5G52010
		AT5G52310
		AT5G52320
		AT5G52390
		AT5G52970
		AT5G53130
		AT5G53320
		AT5G53570
		AT5G53830
		AT5G53880
		AT5G53990
		AT5G54090
		AT5G54270
		AT5G54290
		AT5G54400
		AT5G54500
		AT5G54770
		AT5G54930
		AT5G54960
		AT5G55180
		AT5G55250
		AT5G55530
		AT5G55560
		AT5G56160
		AT5G56590
		AT5G56760
		AT5G56780
		AT5G57100
		AT5G57130
		AT5G57560
		AT5G57940
		AT5G58120
		AT5G58150
		AT5G58200
		AT5G58330
		AT5G58500
		AT5G58520
		AT5G58600
		AT5G58630
		AT5G58680
		AT5G59310
		AT5G59700
		AT5G59720
		AT5G59730
		AT5G59830
		AT5G60030
		AT5G60540
		AT5G60690
		AT5G60890
		AT5G61210
		AT5G61290
		AT5G61420
		AT5G61480
		AT5G61590
		AT5G61600
		AT5G61660
		AT5G61810
		AT5G62350
		AT5G62470
		AT5G62570
		AT5G62940
		AT5G62980
		AT5G63140
		AT5G63320
		AT5G63330
		AT5G63450
		AT5G63580
		AT5G63980
		AT5G64040
		AT5G64450
		AT5G64870
		AT5G65170
		AT5G65260
		AT5G65310
		AT5G65600
		AT5G65700
		AT5G65790
		AT5G66350
		AT5G66570
		AT5G66640
		AT5G66650
		AT5G66670
		AT5G66700
		AT5G66770
		AT5G67480
		ATCG00340
		ATCG00470

## Sheet: Table S13
	Table S13: Gene Ontology terms enriched in Eastern cultivar with Vascular Cambium Regulatory genes for BP, CC, MF and KEGG pathways
	Biological Process (Gene Ontology) enriched for VC genes in Eastern cultivar
S No	#term ID	Term description	Observed gene count	Background gene count	Strength	False discovery rate	Matching proteins in your network (IDs)	matching proteins in your network (labels)
1	GO:0050896	response to stimulus	38	5064	0.4	3.56e-06	3702.AT1G02860.1,3702.AT1G07090.1,3702.AT1G09530.2,3702.AT1G09570.1,3702.AT1G11860.3,3702.AT1G17420.1,3702.AT1G18670.1,3702.AT1G26150.1,3702.AT1G49720.2,3702.AT1G64380.1,3702.AT1G66350.1,3702.AT1G72520.1,3702.AT1G80640.1,3702.AT2G17220.1,3702.AT2G31980.1,3702.AT2G35930.1,3702.AT2G46400.1,3702.AT2G46680.1,3702.AT3G11820.1,3702.AT3G11840.1,3702.AT3G12700.1,3702.AT3G15210.1,3702.AT3G23250.1,3702.AT3…	NLA,LSH6,PIF3,PHYA,AT1G11860,LOX3,IBS1,PERK10,ABF1,AT1G64380,RGL1,LOX4,AT1G80640,Kin3,CYS2,PUB23,WRKY46,ATHB-7,SYP121,PUB24,NANA,ERF4,MYB15,EDF3,LOX2,HB-12,CYP83A1,AT4G24780,CBF2,CBF1,CYP83B1,AT4G32800,GLDP1,PME44,ADR1-L1,RRTF1,SNAP33,AT5G62570
[truncated: 117 more rows]

## Sheet: Tables S14-S15
Table S14: AT orthology search for Uregulated DEGS in Western cultivar and Identification of Common genes from Zhang et al., 2019						TableS15: GRN Analysis of 109 Vascular cambium regulatory genes upregulated in Western cultivar in comparison to AT orthology (Zhang et al., 2019)
[truncated: 1,223 more rows]

[truncated: 2 more sheets: Table S16, Table S17]
